# Supplementary material for: Evidence supported by Mendelian randomization: impact on inflammatory factors in knee osteoarthritis
Source: Front Med (Lausanne). 2024 May 28;11:1382836. doi: 10.3389/fmed.2024.1382836 (PMC11165061; doi:10.3389/fmed.2024.1382836)
Supplement: Supplementary file 1 [file Data_Sheet_1.ZIP]

Archive with 1,634 entries (1,535 files):
- data/
- data/GCST90274758_5e6/
- data/GCST90274758_5e6/758.forest.pdf
- data/GCST90274758_5e6/758.funnel_plot.pdf
- data/GCST90274758_5e6/758.leaveoneout.pdf
- data/GCST90274758_5e6/758.scatter_plot.pdf
- data/GCST90274758_5e6/758.table.MR-PRESSO_Global.csv
- data/GCST90274758_5e6/758.table.MR-PRESSO_Outlier.csv
- data/GCST90274758_5e6/758.table.MRresult.csv
- data/GCST90274758_5e6/758.table.heterogeneity.csv
- data/GCST90274758_5e6/758.table.pleiotropy.csv
- data/GCST90274758_5e6/GCST90274758SNP_harmonised.csv
- data/GCST90274758_5e6/GCST90274758_exp_merged.csv
- data/GCST90274758_5e6/GCST90274758_outTab.csv
- data/GCST90274758_5e6/GCST90274758_output.csv
- data/GCST90274758_5e6/GCST90274758exp_5e6_clumped_online_.csv
- data/GCST90274758_5e6/GCST90274758outcome.csv
- data/GCST90274758_5e6/exposure_clm_F.csv
- data/GCST90274759_5e6/
- data/GCST90274759_5e6/759.forest.pdf
- data/GCST90274759_5e6/759.funnel_plot.pdf
- data/GCST90274759_5e6/759.leaveoneout.pdf
- data/GCST90274759_5e6/759.scatter_plot.pdf
- data/GCST90274759_5e6/759.scatter_plot.png
- data/GCST90274759_5e6/759.table.MR-PRESSO_Global.csv
- data/GCST90274759_5e6/759.table.MR-PRESSO_Outlier.csv
- data/GCST90274759_5e6/759.table.MRresult.csv
- data/GCST90274759_5e6/759.table.heterogeneity.csv
- data/GCST90274759_5e6/759.table.pleiotropy.csv
- data/GCST90274759_5e6/GCST90274759SNP_harmonised.csv
- data/GCST90274759_5e6/GCST90274759_exp_merged.csv
- data/GCST90274759_5e6/GCST90274759_outTab.csv
- data/GCST90274759_5e6/GCST90274759_outTab2.csv
- data/GCST90274759_5e6/GCST90274759_output.csv
- data/GCST90274759_5e6/GCST90274759exp_5e6_clumped_online_.csv
- data/GCST90274759_5e6/GCST90274759outcome.csv
- data/GCST90274759_5e6/again/
- data/GCST90274759_5e6/again/759.forest.pdf
- data/GCST90274759_5e6/again/759.funnel_plot.pdf
- data/GCST90274759_5e6/again/759.leaveoneout.pdf
- data/GCST90274759_5e6/again/759.scatter_plot.pdf
- data/GCST90274759_5e6/again/759.table.MR-PRESSO_Global.csv
- data/GCST90274759_5e6/again/759.table.MR-PRESSO_Outlier.csv
- data/GCST90274759_5e6/again/759.table.MRresult.csv
- data/GCST90274759_5e6/again/759.table.heterogeneity.csv
- data/GCST90274759_5e6/again/759.table.pleiotropy.csv
- data/GCST90274759_5e6/exposure_clm_F.csv
- data/GCST90274760_5e6/
- data/GCST90274760_5e6/760.forest.pdf
- data/GCST90274760_5e6/760.funnel_plot.pdf
- data/GCST90274760_5e6/760.leaveoneout.pdf
- data/GCST90274760_5e6/760.scatter_plot.pdf
- data/GCST90274760_5e6/760.table.MR-PRESSO_Global.csv
- data/GCST90274760_5e6/760.table.MR-PRESSO_Outlier.csv
- data/GCST90274760_5e6/760.table.MRresult.csv
- data/GCST90274760_5e6/760.table.heterogeneity.csv
- data/GCST90274760_5e6/760.table.pleiotropy.csv
- data/GCST90274760_5e6/GCST90274760SNP_harmonised.csv
- data/GCST90274760_5e6/GCST90274760_exp_merged.csv
- data/GCST90274760_5e6/GCST90274760_outTab.csv
- data/GCST90274760_5e6/GCST90274760_output.csv
- data/GCST90274760_5e6/GCST90274760exp_5e6_clumped_online_.csv
- data/GCST90274760_5e6/GCST90274760outcome.csv
- data/GCST90274760_5e6/exposure_clm_F.csv
- data/GCST90274761_5e6/
- data/GCST90274761_5e6/761.forest.pdf
- data/GCST90274761_5e6/761.funnel_plot.pdf
- data/GCST90274761_5e6/761.leaveoneout.pdf
- data/GCST90274761_5e6/761.scatter_plot.pdf
- data/GCST90274761_5e6/761.table.MR-PRESSO_Global.csv
- data/GCST90274761_5e6/761.table.MR-PRESSO_Outlier.csv
- data/GCST90274761_5e6/761.table.MRresult.csv
- data/GCST90274761_5e6/761.table.heterogeneity.csv
- data/GCST90274761_5e6/761.table.pleiotropy.csv
- data/GCST90274761_5e6/GCST90274761SNP_harmonised.csv
- data/GCST90274761_5e6/GCST90274761_exp_merged.csv
- data/GCST90274761_5e6/GCST90274761_outTab.csv
- data/GCST90274761_5e6/GCST90274761_output.csv
- data/GCST90274761_5e6/GCST90274761exp_5e6_clumped_online_.csv
- data/GCST90274761_5e6/GCST90274761outcome.csv
- data/GCST90274761_5e6/exposure_clm_F.csv
- data/GCST90274762_5e6/
- data/GCST90274762_5e6/762.forest.pdf
- data/GCST90274762_5e6/762.funnel_plot.pdf
- data/GCST90274762_5e6/762.leaveoneout.pdf
- data/GCST90274762_5e6/762.scatter_plot.pdf
- data/GCST90274762_5e6/762.table.MR-PRESSO_Global.csv
- data/GCST90274762_5e6/762.table.MR-PRESSO_Outlier.csv
- data/GCST90274762_5e6/762.table.MRresult.csv
- data/GCST90274762_5e6/762.table.heterogeneity.csv
- data/GCST90274762_5e6/762.table.pleiotropy.csv
- data/GCST90274762_5e6/GCST90274762SNP_harmonised.csv
- data/GCST90274762_5e6/GCST90274762_exp_merged.csv
- data/GCST90274762_5e6/GCST90274762_outTab.csv
- data/GCST90274762_5e6/GCST90274762_output.csv
- data/GCST90274762_5e6/GCST90274762exp_5e6_clumped_online_.csv
- data/GCST90274762_5e6/GCST90274762outcome.csv
- data/GCST90274762_5e6/exposure_clm_F.csv
- data/GCST90274763_5e6/
- data/GCST90274763_5e6/763.forest.pdf
- data/GCST90274763_5e6/763.funnel_plot.pdf
- data/GCST90274763_5e6/763.leaveoneout.pdf
- data/GCST90274763_5e6/763.scatter_plot.pdf
- data/GCST90274763_5e6/763.table.MR-PRESSO_Global.csv
- data/GCST90274763_5e6/763.table.MR-PRESSO_Outlier.csv
- data/GCST90274763_5e6/763.table.MRresult.csv
- data/GCST90274763_5e6/763.table.heterogeneity.csv
- data/GCST90274763_5e6/763.table.pleiotropy.csv
- data/GCST90274763_5e6/GCST90274763SNP_harmonised.csv
- data/GCST90274763_5e6/GCST90274763_exp_merged.csv
- data/GCST90274763_5e6/GCST90274763_outTab.csv
- data/GCST90274763_5e6/GCST90274763_output.csv
- data/GCST90274763_5e6/GCST90274763exp_5e6_clumped_online_.csv
- data/GCST90274763_5e6/GCST90274763outcome.csv
- data/GCST90274763_5e6/exposure_clm_F.csv
- data/GCST90274764_5e6/
- data/GCST90274764_5e6/764.forest.pdf
- data/GCST90274764_5e6/764.funnel_plot.pdf
- data/GCST90274764_5e6/764.leaveoneout.pdf
- data/GCST90274764_5e6/764.scatter_plot.pdf
- data/GCST90274764_5e6/764.table.MR-PRESSO_Global.csv
- data/GCST90274764_5e6/764.table.MR-PRESSO_Outlier.csv
- data/GCST90274764_5e6/764.table.MRresult.csv
- data/GCST90274764_5e6/764.table.heterogeneity.csv
- data/GCST90274764_5e6/764.table.pleiotropy.csv
- data/GCST90274764_5e6/GCST90274764SNP_harmonised.csv
- data/GCST90274764_5e6/GCST90274764_exp_merged.csv
- data/GCST90274764_5e6/GCST90274764_outTab.csv
- data/GCST90274764_5e6/GCST90274764_output.csv
- data/GCST90274764_5e6/GCST90274764exp_5e6_clumped_online_.csv
- data/GCST90274764_5e6/GCST90274764outcome.csv
- data/GCST90274764_5e6/exposure_clm_F.csv
- data/GCST90274765_5e6/
- data/GCST90274765_5e6/765.forest.pdf
- data/GCST90274765_5e6/765.funnel_plot.pdf
- data/GCST90274765_5e6/765.leaveoneout.pdf
- data/GCST90274765_5e6/765.scatter_plot.pdf
- data/GCST90274765_5e6/765.table.MR-PRESSO_Global.csv
- data/GCST90274765_5e6/765.table.MR-PRESSO_Outlier.csv
- data/GCST90274765_5e6/765.table.MRresult.csv
- data/GCST90274765_5e6/765.table.heterogeneity.csv
- data/GCST90274765_5e6/765.table.pleiotropy.csv
- data/GCST90274765_5e6/GCST90274765SNP_harmonised.csv
- data/GCST90274765_5e6/GCST90274765_exp_merged.csv
- data/GCST90274765_5e6/GCST90274765_outTab.csv
- data/GCST90274765_5e6/GCST90274765_output.csv
- data/GCST90274765_5e6/GCST90274765exp_5e6_clumped_online_.csv
- data/GCST90274765_5e6/GCST90274765outcome.csv
- data/GCST90274765_5e6/exposure_clm_F.csv
- data/GCST90274766_5e6/
- data/GCST90274766_5e6/766.forest.pdf
- data/GCST90274766_5e6/766.funnel_plot.pdf
- data/GCST90274766_5e6/766.leaveoneout.pdf
- data/GCST90274766_5e6/766.scatter_plot.pdf
- data/GCST90274766_5e6/766.table.MR-PRESSO_Global.csv
- data/GCST90274766_5e6/766.table.MR-PRESSO_Outlier.csv
- data/GCST90274766_5e6/766.table.MRresult.csv
- data/GCST90274766_5e6/766.table.heterogeneity.csv
- data/GCST90274766_5e6/766.table.pleiotropy.csv
- data/GCST90274766_5e6/GCST90274766SNP_harmonised.csv
- data/GCST90274766_5e6/GCST90274766_exp_merged.csv
- data/GCST90274766_5e6/GCST90274766_outTab.csv
- data/GCST90274766_5e6/GCST90274766_output.csv
- data/GCST90274766_5e6/GCST90274766exp_5e6_clumped_online_.csv
- data/GCST90274766_5e6/GCST90274766outcome.csv
- data/GCST90274766_5e6/exposure_clm_F.csv
- data/GCST90274767_5e6/
- data/GCST90274767_5e6/767.forest.pdf
- data/GCST90274767_5e6/767.funnel_plot.pdf
- data/GCST90274767_5e6/767.leaveoneout.pdf
- data/GCST90274767_5e6/767.scatter_plot.pdf
- data/GCST90274767_5e6/767.table.MR-PRESSO_Global.csv
- data/GCST90274767_5e6/767.table.MR-PRESSO_Outlier.csv
- data/GCST90274767_5e6/767.table.MRresult.csv
- data/GCST90274767_5e6/767.table.heterogeneity.csv
- data/GCST90274767_5e6/767.table.pleiotropy.csv
- data/GCST90274767_5e6/GCST90274767SNP_harmonised.csv
- data/GCST90274767_5e6/GCST90274767_exp_merged.csv
- data/GCST90274767_5e6/GCST90274767_outTab.csv
- data/GCST90274767_5e6/GCST90274767_output.csv
- data/GCST90274767_5e6/GCST90274767exp_5e6_clumped_online_.csv
- data/GCST90274767_5e6/GCST90274767outcome.csv
- data/GCST90274767_5e6/exposure_clm_F.csv
- data/GCST90274768_5e6/
- data/GCST90274768_5e6/768.forest.pdf
- data/GCST90274768_5e6/768.funnel_plot.pdf
- data/GCST90274768_5e6/768.leaveoneout.pdf
- data/GCST90274768_5e6/768.scatter_plot.pdf
- data/GCST90274768_5e6/768.table.MR-PRESSO_Global.csv
- data/GCST90274768_5e6/768.table.MR-PRESSO_Outlier.csv
- data/GCST90274768_5e6/768.table.MRresult.csv
- data/GCST90274768_5e6/768.table.heterogeneity.csv
- data/GCST90274768_5e6/768.table.pleiotropy.csv
- data/GCST90274768_5e6/GCST90274768SNP_harmonised.csv
- data/GCST90274768_5e6/GCST90274768_exp_merged.csv
- data/GCST90274768_5e6/GCST90274768_outTab.csv
- data/GCST90274768_5e6/GCST90274768_output.csv
- data/GCST90274768_5e6/GCST90274768exp_5e6_clumped_online_.csv
- data/GCST90274768_5e6/GCST90274768outcome.csv
- data/GCST90274768_5e6/exposure_clm_F.csv
- data/GCST90274769_5e6/
- data/GCST90274769_5e6/769.forest.pdf
- data/GCST90274769_5e6/769.funnel_plot.pdf
- data/GCST90274769_5e6/769.leaveoneout.pdf
- data/GCST90274769_5e6/769.scatter_plot.pdf
- data/GCST90274769_5e6/769.table.MR-PRESSO_Global.csv
- data/GCST90274769_5e6/769.table.MR-PRESSO_Outlier.csv
- data/GCST90274769_5e6/769.table.MRresult.csv
- data/GCST90274769_5e6/769.table.heterogeneity.csv
- data/GCST90274769_5e6/769.table.pleiotropy.csv
- data/GCST90274769_5e6/GCST90274769SNP_harmonised.csv
- data/GCST90274769_5e6/GCST90274769_exp_merged.csv
- data/GCST90274769_5e6/GCST90274769_outTab.csv
- data/GCST90274769_5e6/GCST90274769_output.csv
- data/GCST90274769_5e6/GCST90274769exp_5e6_clumped_online_.csv
- data/GCST90274769_5e6/GCST90274769outcome.csv
- data/GCST90274769_5e6/exposure_clm_F.csv
- data/GCST90274770_5e6/
- data/GCST90274770_5e6/770.forest.pdf
- data/GCST90274770_5e6/770.funnel_plot.pdf
- data/GCST90274770_5e6/770.leaveoneout.pdf
- data/GCST90274770_5e6/770.scatter_plot.pdf
- data/GCST90274770_5e6/770.table.MR-PRESSO_Global.csv
- data/GCST90274770_5e6/770.table.MR-PRESSO_Outlier.csv
- data/GCST90274770_5e6/770.table.MRresult.csv
- data/GCST90274770_5e6/770.table.heterogeneity.csv
- data/GCST90274770_5e6/770.table.pleiotropy.csv
- data/GCST90274770_5e6/GCST90274770SNP_harmonised.csv
- data/GCST90274770_5e6/GCST90274770_exp_merged.csv
- data/GCST90274770_5e6/GCST90274770_outTab.csv
- data/GCST90274770_5e6/GCST90274770_output.csv
- data/GCST90274770_5e6/GCST90274770exp_5e6_clumped_online_.csv
- data/GCST90274770_5e6/GCST90274770outcome.csv
- data/GCST90274770_5e6/exposure_clm_F.csv
- data/GCST90274771_5e6/
- data/GCST90274771_5e6/771.forest.pdf
- data/GCST90274771_5e6/771.funnel_plot.pdf
- data/GCST90274771_5e6/771.leaveoneout.pdf
- data/GCST90274771_5e6/771.scatter_plot.pdf
- data/GCST90274771_5e6/771.table.MR-PRESSO_Global.csv
- data/GCST90274771_5e6/771.table.MR-PRESSO_Outlier.csv
- data/GCST90274771_5e6/771.table.MRresult.csv
- data/GCST90274771_5e6/771.table.heterogeneity.csv
- data/GCST90274771_5e6/771.table.pleiotropy.csv
- data/GCST90274771_5e6/GCST90274771SNP_harmonised.csv
- data/GCST90274771_5e6/GCST90274771_exp_merged.csv
- data/GCST90274771_5e6/GCST90274771_outTab.csv
- data/GCST90274771_5e6/GCST90274771_output.csv
- data/GCST90274771_5e6/GCST90274771exp_5e6_clumped_online_.csv
- data/GCST90274771_5e6/GCST90274771outcome.csv
- data/GCST90274771_5e6/exposure_clm_F.csv
- data/GCST90274772_5e6/
- data/GCST90274772_5e6/772.forest.pdf
- data/GCST90274772_5e6/772.funnel_plot.pdf
- data/GCST90274772_5e6/772.leaveoneout.pdf
- data/GCST90274772_5e6/772.scatter_plot.pdf
- data/GCST90274772_5e6/772.table.MR-PRESSO_Global.csv
- data/GCST90274772_5e6/772.table.MR-PRESSO_Outlier.csv
- data/GCST90274772_5e6/772.table.MRresult.csv
- data/GCST90274772_5e6/772.table.heterogeneity.csv
- data/GCST90274772_5e6/772.table.pleiotropy.csv
- data/GCST90274772_5e6/GCST90274772SNP_harmonised.csv
- data/GCST90274772_5e6/GCST90274772_exp_merged.csv
- data/GCST90274772_5e6/GCST90274772_outTab.csv
- data/GCST90274772_5e6/GCST90274772_output.csv
- data/GCST90274772_5e6/GCST90274772exp_5e6_clumped_online_.csv
- data/GCST90274772_5e6/GCST90274772outcome.csv
- data/GCST90274772_5e6/exposure_clm_F.csv
- data/GCST90274773_5e6/
- data/GCST90274773_5e6/773.forest.pdf
- data/GCST90274773_5e6/773.funnel_plot.pdf
- data/GCST90274773_5e6/773.leaveoneout.pdf
- data/GCST90274773_5e6/773.scatter_plot.pdf
- data/GCST90274773_5e6/773.table.MR-PRESSO_Global.csv
- data/GCST90274773_5e6/773.table.MR-PRESSO_Outlier.csv
- data/GCST90274773_5e6/773.table.MRresult.csv
- data/GCST90274773_5e6/773.table.heterogeneity.csv
- data/GCST90274773_5e6/773.table.pleiotropy.csv
- data/GCST90274773_5e6/GCST90274773SNP_harmonised.csv
- data/GCST90274773_5e6/GCST90274773_exp_merged.csv
- data/GCST90274773_5e6/GCST90274773_outTab.csv
- data/GCST90274773_5e6/GCST90274773_output.csv
- data/GCST90274773_5e6/GCST90274773exp_5e6_clumped_online_.csv
- data/GCST90274773_5e6/GCST90274773outcome.csv
- data/GCST90274773_5e6/exposure_clm_F.csv
- data/GCST90274774_5e6/
- data/GCST90274774_5e6/774.forest.pdf
- data/GCST90274774_5e6/774.funnel_plot.pdf
- data/GCST90274774_5e6/774.leaveoneout.pdf
- data/GCST90274774_5e6/774.scatter_plot.pdf
- data/GCST90274774_5e6/774.table.MR-PRESSO_Global.csv
- data/GCST90274774_5e6/774.table.MR-PRESSO_Outlier.csv
- data/GCST90274774_5e6/774.table.MRresult.csv
- data/GCST90274774_5e6/774.table.heterogeneity.csv
- data/GCST90274774_5e6/774.table.pleiotropy.csv
- data/GCST90274774_5e6/GCST90274774SNP_harmonised.csv
- data/GCST90274774_5e6/GCST90274774_exp_merged.csv
- data/GCST90274774_5e6/GCST90274774_outTab.csv
- data/GCST90274774_5e6/GCST90274774_output.csv
- data/GCST90274774_5e6/GCST90274774exp_5e6_clumped_online_.csv
[truncated: 1,334 more entries]
