# Supplementary material for: Evidence supported by Mendelian randomization: impact on inflammatory factors in knee osteoarthritis
Source: Front Med (Lausanne). 2024 May 28;11:1382836. doi: 10.3389/fmed.2024.1382836 (PMC11165061; doi:10.3389/fmed.2024.1382836)
Supplement: Supplementary file 1 [file Data_Sheet_1.ZIP › data/GCST90274758_5e6/758.table.MRresult.csv]

id.exposure	id.outcome	outcome	exposure	method	nsnp	b	se	pval	lo_ci	up_ci	or	or_lci95	or_uci95
no8Md9	q2YN3Y	outcome	exposure	MR Egger	9	-0.737817499992442	0.33420792362898	0.0630144917989957	-1.39286503030524	-0.0827699696796417	0.478156353792245	0.248362717614744	0.920562880240936
no8Md9	q2YN3Y	outcome	exposure	Weighted median	9	0.135345798742108	0.187449164508039	0.470269872143681	-0.232054563693647	0.502746161177864	1.14493263216953	0.792902858417689	1.65325514757586
no8Md9	q2YN3Y	outcome	exposure	Inverse variance weighted	9	0.119452385378067	0.153227764062872	0.435641647665	-0.180874032185162	0.419778802941297	1.12687958684429	0.83454047731519	1.5216249394297
no8Md9	q2YN3Y	outcome	exposure	Simple mode	9	0.336616044710274	0.333359244480448	0.342167926434096	-0.316768074471403	0.990000163891951	1.40020134580192	0.728499693210848	2.69123491342097
no8Md9	q2YN3Y	outcome	exposure	Weighted mode	9	0.176723489598155	0.203411162821399	0.410262785910979	-0.221962389531787	0.575409368728097	1.19330108734104	0.800945487702984	1.77785817750604
