# Supplementary material for: Evidence supported by Mendelian randomization: impact on inflammatory factors in knee osteoarthritis
Source: Front Med (Lausanne). 2024 May 28;11:1382836. doi: 10.3389/fmed.2024.1382836 (PMC11165061; doi:10.3389/fmed.2024.1382836)
Supplement: Supplementary file 1 [file Data_Sheet_1.ZIP › data/GCST90274758_5e6/758.table.heterogeneity.csv]

id.exposure	id.outcome	outcome	exposure	method	Q	Q_df	Q_pval
no8Md9	q2YN3Y	outcome	exposure	MR Egger	1.70713113948582	7	0.974261673153808
no8Md9	q2YN3Y	outcome	exposure	Inverse variance weighted	9.67157214488335	8	0.288837912666397
