# Supplementary material for: Evidence supported by Mendelian randomization: impact on inflammatory factors in knee osteoarthritis
Source: Front Med (Lausanne). 2024 May 28;11:1382836. doi: 10.3389/fmed.2024.1382836 (PMC11165061; doi:10.3389/fmed.2024.1382836)
Supplement: Supplementary file 1 [file Data_Sheet_1.ZIP › data/GCST90274758_5e6/GCST90274758SNP_harmonised.csv]

	SNP	effect_allele.exposure	other_allele.exposure	effect_allele.outcome	other_allele.outcome	beta.exposure	beta.outcome	eaf.exposure	eaf.outcome	remove	palindromic	ambiguous	id.outcome	se.outcome	pval.outcome	outcome	mr_keep.outcome	pval_origin.outcome	data_source.outcome	V1	se.exposure	pval.exposure	samplesize.exposure	exposure	mr_keep.exposure	pval_origin.exposure	id.exposure	data_source.exposure	R2	F	action	mr_keep	samplesize.outcome
1	rs10792025	T	C	T	C	-0.0593	-0.0356255	0.3383	0.357808	FALSE	FALSE	FALSE	q2YN3Y	0.0314041	0.256618	outcome	TRUE	reported	textfile	236	0.0124	1.73e-06	14727	exposure	TRUE	reported	no8Md9	textfile	0.00155052161190101	22.8668863367044	2	TRUE	NA
2	rs137887001	C	G	C	G	0.2235	-0.0765786	0.9827	0.9823083	FALSE	TRUE	FALSE	q2YN3Y	0.114384	0.503184	outcome	TRUE	reported	textfile	253	0.0486	4.25e-06	14288	exposure	TRUE	reported	no8Md9	textfile	0.00147798055819863	21.1456831630305	2	TRUE	NA
3	rs181095999	T	C	T	C	-0.2226	0.168759	0.0227	0.014268	FALSE	FALSE	FALSE	q2YN3Y	0.12773	0.186432	outcome	TRUE	reported	textfile	241	0.0474	2.65e-06	14736	exposure	TRUE	reported	no8Md9	textfile	0.00149439199386935	22.0513249611471	2	TRUE	NA
4	rs2731672	T	C	T	C	0.0926	0.0318964	0.2679	0.255482	FALSE	FALSE	FALSE	q2YN3Y	0.0344176	0.354059	outcome	TRUE	reported	textfile	224	0.0152	1.11e-09	11783	exposure	TRUE	reported	no8Md9	textfile	0.00313988065878539	37.1074469962712	2	TRUE	NA
5	rs2856226	T	C	T	C	-0.0995	-0.00630132	0.8975	0.9077707	FALSE	FALSE	FALSE	q2YN3Y	0.0526654	0.904762	outcome	TRUE	reported	textfile	252	0.0214	3.33e-06	12404	exposure	TRUE	reported	no8Md9	textfile	0.00173980514734153	21.6146687492777	2	TRUE	NA
6	rs356283	T	G	T	G	0.0588	0.0555315	0.6475	0.632094	FALSE	FALSE	FALSE	q2YN3Y	0.0313586	0.0765854	outcome	TRUE	reported	textfile	1	0.0123	1.75e-06	14730	exposure	TRUE	reported	no8Md9	textfile	0.00154906061586773	22.8499607247327	2	TRUE	NA
7	rs3733402	A	G	A	G	-0.1305	-0.0138647	0.5102	0.512446	FALSE	FALSE	FALSE	q2YN3Y	0.0300413	0.644424	outcome	TRUE	reported	textfile	114	0.0116	2.32e-29	14736	exposure	TRUE	reported	no8Md9	textfile	0.00851552348392143	126.545322679153	2	TRUE	NA
8	rs5030072	T	C	T	C	0.0594	0.0329132	0.5711	0.569918	FALSE	FALSE	FALSE	q2YN3Y	0.0305743	0.281705	outcome	TRUE	reported	textfile	14	0.0119	5.99e-07	14716	exposure	TRUE	reported	no8Md9	textfile	0.00169026381674596	24.912650751745	2	TRUE	NA
9	rs76686678	T	G	T	G	0.2607	-0.159987	0.015	0.0138322	FALSE	FALSE	FALSE	q2YN3Y	0.128729	0.213934	outcome	TRUE	reported	textfile	6	0.0521	5.62e-07	14730	exposure	TRUE	reported	no8Md9	textfile	0.0016969391586224	25.0350028047863	2	TRUE	NA
