# Supplementary material for: Evidence supported by Mendelian randomization: impact on inflammatory factors in knee osteoarthritis
Source: Front Med (Lausanne). 2024 May 28;11:1382836. doi: 10.3389/fmed.2024.1382836 (PMC11165061; doi:10.3389/fmed.2024.1382836)
Supplement: Supplementary file 1 [file Data_Sheet_1.ZIP › data/GCST90274758_5e6/GCST90274758_exp_merged.csv]

	SNP	V1.x	effect_allele.exposure	other_allele.exposure	beta.exposure	se.exposure	eaf.exposure	pval.exposure	samplesize.exposure	exposure	mr_keep.exposure	pval_origin.exposure	id.exposure	data_source.exposure	R2	F	V1.y	chromosome	base_pair_location	effect_allele	other_allele	N	effect_allele_frequency	T	SE_T	P_noSPA	beta	standard_error	p_value	CONVERGE
1	rs10792025	236	T	C	-0.0593	0.0124	0.3383	1.73e-06	14727	exposure	TRUE	reported	no8Md9	textfile	0.00155052161190101	22.8668863367044	7985266	11	68921211	T	C	454146	0.357808	-36.1233	31.8429	0.256618	-0.0356255	0.0314041	0.256618	1
2	rs137887001	253	C	G	0.2235	0.0486	0.9827	4.25e-06	14288	exposure	TRUE	reported	no8Md9	textfile	0.00147798055819863	21.1456831630305	11431534	20	44566861	G	C	455384	0.0176917	5.85302	8.74251	0.503184	0.0765786	0.114384	0.503184	1
3	rs181095999	241	T	C	-0.2226	0.0474	0.0227	2.65e-06	14736	exposure	TRUE	reported	no8Md9	textfile	0.00149439199386935	22.0513249611471	8385574	12	23923166	T	C	447504	0.014268	10.3437	7.82899	0.186432	0.168759	0.12773	0.186432	1
4	rs2731672	224	T	C	0.0926	0.0152	0.2679	1.11e-09	11783	exposure	TRUE	reported	no8Md9	textfile	0.00313988065878539	37.1074469962712	4406780	5	176842474	T	C	456348	0.255482	26.9265	29.0549	0.354059	0.0318964	0.0344176	0.354059	1
5	rs2856226	252	T	C	-0.0995	0.0214	0.8975	3.33e-06	12404	exposure	TRUE	reported	no8Md9	textfile	0.00173980514734153	21.6146687492777	10420426	17	15470414	C	T	443986	0.0922293	2.27185	18.9878	0.904762	0.00630132	0.0526654	0.904762	1
6	rs356283	1	T	G	0.0588	0.0123	0.6475	1.75e-06	14730	exposure	TRUE	reported	no8Md9	textfile	0.00154906061586773	22.8499607247327	323294	1	80975190	G	T	452149	0.367906	-56.4709	31.8891	0.0765854	-0.0555315	0.0313586	0.0765854	1
7	rs3733402	114	A	G	-0.1305	0.0116	0.5102	2.32e-29	14736	exposure	TRUE	reported	no8Md9	textfile	0.00851552348392143	126.545322679153	3627408	4	187158034	G	A	456348	0.487554	15.3629	33.2875	0.644424	0.0138647	0.0300413	0.644424	1
8	rs5030072	14	T	C	0.0594	0.0119	0.5711	5.99e-07	14716	exposure	TRUE	reported	no8Md9	textfile	0.00169026381674596	24.912650751745	2730630	3	186455546	C	T	450616	0.430082	-35.2092	32.7072	0.281705	-0.0329132	0.0305743	0.281705	1
9	rs76686678	6	T	G	0.2607	0.0521	0.015	5.62e-07	14730	exposure	TRUE	reported	no8Md9	textfile	0.0016969391586224	25.0350028047863	1101529	2	38198906	T	G	453109	0.0138322	-9.65456	7.76827	0.213934	-0.159987	0.128729	0.213934	1
