# Supplementary material for: Evidence supported by Mendelian randomization: impact on inflammatory factors in knee osteoarthritis
Source: Front Med (Lausanne). 2024 May 28;11:1382836. doi: 10.3389/fmed.2024.1382836 (PMC11165061; doi:10.3389/fmed.2024.1382836)
Supplement: Supplementary file 1 [file Data_Sheet_1.ZIP › data/GCST90274758_5e6/GCST90274758_output.csv]

	id.exposure	id.outcome	outcome	exposure	method	nsnp	b	se	pval
1	no8Md9	q2YN3Y	outcome	exposure	MR Egger	9	-0.737817499992442	0.33420792362898	0.0630144917989957
2	no8Md9	q2YN3Y	outcome	exposure	Weighted median	9	0.135345798742108	0.187729370500008	0.470932710292841
3	no8Md9	q2YN3Y	outcome	exposure	Inverse variance weighted	9	0.119452385378067	0.153227764062872	0.435641647665
4	no8Md9	q2YN3Y	outcome	exposure	Simple mode	9	0.336616044710274	0.311612464335911	0.311522604034685
5	no8Md9	q2YN3Y	outcome	exposure	Weighted mode	9	0.176723489598155	0.217979336345119	0.44096742566074
