# Supplementary material for: Evidence supported by Mendelian randomization: impact on inflammatory factors in knee osteoarthritis
Source: Front Med (Lausanne). 2024 May 28;11:1382836. doi: 10.3389/fmed.2024.1382836 (PMC11165061; doi:10.3389/fmed.2024.1382836)
Supplement: Supplementary file 1 [file Data_Sheet_1.ZIP › data/GCST90274758_5e6/GCST90274758exp_5e6_clumped_online_.csv]

	V1	effect_allele.exposure	other_allele.exposure	beta.exposure	se.exposure	eaf.exposure	pval.exposure	SNP	samplesize.exposure	exposure	mr_keep.exposure	pval_origin.exposure	id.exposure	data_source.exposure
1	1	T	G	0.0588	0.0123	0.6475	1.75e-06	rs356283	14730	exposure	TRUE	reported	no8Md9	textfile
2	5	A	G	-0.0884	0.0175	0.8334	4.39e-07	rs10926313	14288	exposure	TRUE	reported	no8Md9	textfile
3	6	T	G	0.2607	0.0521	0.015	5.62e-07	rs76686678	14730	exposure	TRUE	reported	no8Md9	textfile
4	14	T	C	0.0594	0.0119	0.5711	5.99e-07	rs5030072	14716	exposure	TRUE	reported	no8Md9	textfile
5	114	A	G	-0.1305	0.0116	0.5102	2.32e-29	rs3733402	14736	exposure	TRUE	reported	no8Md9	textfile
6	224	T	C	0.0926	0.0152	0.2679	1.11e-09	rs2731672	11783	exposure	TRUE	reported	no8Md9	textfile
7	229	T	C	0.0754	0.0142	0.2938	1.1e-07	rs6963617	14288	exposure	TRUE	reported	no8Md9	textfile
8	236	T	C	-0.0593	0.0124	0.3383	1.73e-06	rs10792025	14727	exposure	TRUE	reported	no8Md9	textfile
9	241	T	C	-0.2226	0.0474	0.0227	2.65e-06	rs181095999	14736	exposure	TRUE	reported	no8Md9	textfile
10	251	T	C	0.0791	0.0169	0.358	2.86e-06	rs114302245	10894	exposure	TRUE	reported	no8Md9	textfile
11	252	T	C	-0.0995	0.0214	0.8975	3.33e-06	rs2856226	12404	exposure	TRUE	reported	no8Md9	textfile
12	253	C	G	0.2235	0.0486	0.9827	4.25e-06	rs137887001	14288	exposure	TRUE	reported	no8Md9	textfile
