# Supplementary material for: Evidence supported by Mendelian randomization: impact on inflammatory factors in knee osteoarthritis
Source: Front Med (Lausanne). 2024 May 28;11:1382836. doi: 10.3389/fmed.2024.1382836 (PMC11165061; doi:10.3389/fmed.2024.1382836)
Supplement: Supplementary file 1 [file Data_Sheet_1.ZIP › data/GCST90274758_5e6/GCST90274758outcome.csv]

	SNP	effect_allele.outcome	other_allele.outcome	eaf.outcome	beta.outcome	se.outcome	pval.outcome	outcome	mr_keep.outcome	pval_origin.outcome	id.outcome	data_source.outcome
1	rs10792025	T	C	0.357808	-0.0356255	0.0314041	0.256618	outcome	TRUE	reported	q2YN3Y	textfile
2	rs137887001	G	C	0.0176917	0.0765786	0.114384	0.503184	outcome	TRUE	reported	q2YN3Y	textfile
3	rs181095999	T	C	0.014268	0.168759	0.12773	0.186432	outcome	TRUE	reported	q2YN3Y	textfile
4	rs2731672	T	C	0.255482	0.0318964	0.0344176	0.354059	outcome	TRUE	reported	q2YN3Y	textfile
5	rs2856226	C	T	0.0922293	0.00630132	0.0526654	0.904762	outcome	TRUE	reported	q2YN3Y	textfile
6	rs356283	G	T	0.367906	-0.0555315	0.0313586	0.0765854	outcome	TRUE	reported	q2YN3Y	textfile
7	rs3733402	G	A	0.487554	0.0138647	0.0300413	0.644424	outcome	TRUE	reported	q2YN3Y	textfile
8	rs5030072	C	T	0.430082	-0.0329132	0.0305743	0.281705	outcome	TRUE	reported	q2YN3Y	textfile
9	rs76686678	T	G	0.0138322	-0.159987	0.128729	0.213934	outcome	TRUE	reported	q2YN3Y	textfile
