# Supplementary material for: Evidence supported by Mendelian randomization: impact on inflammatory factors in knee osteoarthritis
Source: Front Med (Lausanne). 2024 May 28;11:1382836. doi: 10.3389/fmed.2024.1382836 (PMC11165061; doi:10.3389/fmed.2024.1382836)
Supplement: Supplementary file 1 [file Data_Sheet_1.ZIP › data/GCST90274758_5e6/exposure_clm_F.csv]

V1	effect_allele.exposure	other_allele.exposure	beta.exposure	se.exposure	eaf.exposure	pval.exposure	SNP	samplesize.exposure	exposure	mr_keep.exposure	pval_origin.exposure	id.exposure	data_source.exposure	R2	F
1	T	G	0.0588	0.0123	0.6475	1.75e-06	rs356283	14730	exposure	TRUE	reported	no8Md9	textfile	0.00154906061586773	22.8499607247327
5	A	G	-0.0884	0.0175	0.8334	4.39e-07	rs10926313	14288	exposure	TRUE	reported	no8Md9	textfile	0.00178271564814878	25.513358813447
6	T	G	0.2607	0.0521	0.015	5.62e-07	rs76686678	14730	exposure	TRUE	reported	no8Md9	textfile	0.0016969391586224	25.0350028047863
14	T	C	0.0594	0.0119	0.5711	5.99e-07	rs5030072	14716	exposure	TRUE	reported	no8Md9	textfile	0.00169026381674596	24.912650751745
114	A	G	-0.1305	0.0116	0.5102	2.32e-29	rs3733402	14736	exposure	TRUE	reported	no8Md9	textfile	0.00851552348392143	126.545322679153
224	T	C	0.0926	0.0152	0.2679	1.11e-09	rs2731672	11783	exposure	TRUE	reported	no8Md9	textfile	0.00313988065878539	37.1074469962712
229	T	C	0.0754	0.0142	0.2938	1.1e-07	rs6963617	14288	exposure	TRUE	reported	no8Md9	textfile	0.00196942029810274	28.1906576320532
236	T	C	-0.0593	0.0124	0.3383	1.73e-06	rs10792025	14727	exposure	TRUE	reported	no8Md9	textfile	0.00155052161190101	22.8668863367044
241	T	C	-0.2226	0.0474	0.0227	2.65e-06	rs181095999	14736	exposure	TRUE	reported	no8Md9	textfile	0.00149439199386935	22.0513249611471
251	T	C	0.0791	0.0169	0.358	2.86e-06	rs114302245	10894	exposure	TRUE	reported	no8Md9	textfile	0.0020068722949442	21.9028091774519
252	T	C	-0.0995	0.0214	0.8975	3.33e-06	rs2856226	12404	exposure	TRUE	reported	no8Md9	textfile	0.00173980514734153	21.6146687492777
253	C	G	0.2235	0.0486	0.9827	4.25e-06	rs137887001	14288	exposure	TRUE	reported	no8Md9	textfile	0.00147798055819863	21.1456831630305
