# Supplementary material for: Evidence supported by Mendelian randomization: impact on inflammatory factors in knee osteoarthritis
Source: Front Med (Lausanne). 2024 May 28;11:1382836. doi: 10.3389/fmed.2024.1382836 (PMC11165061; doi:10.3389/fmed.2024.1382836)
Supplement: Supplementary file 1 [file Data_Sheet_1.ZIP › data/GCST90274759_5e6/759.table.MRresult.csv]

id.exposure	id.outcome	outcome	exposure	method	nsnp	b	se	pval	lo_ci	up_ci	or	or_lci95	or_uci95
E9uKQN	APrIu7	outcome	exposure	MR Egger	20	-0.144663130947194	0.0714932550827288	0.058133854042168	-0.284789910909342	-0.00453635098504548	0.865313741438483	0.752172260907383	0.995473922714178
E9uKQN	APrIu7	outcome	exposure	Weighted median	20	-0.142982157938515	0.06774037442994	0.0347948689502996	-0.275753291821197	-0.0102110240558326	0.86676953371284	0.759000159211887	0.989840931460253
E9uKQN	APrIu7	outcome	exposure	Inverse variance weighted	20	-0.144120848046887	0.0562339062093736	0.010380741799518	-0.25433930421726	-0.0339023918765153	0.865783113538594	0.77542865119337	0.966665854472868
E9uKQN	APrIu7	outcome	exposure	Simple mode	20	-0.184178146703442	0.15320206837769	0.244059002782126	-0.484454200723714	0.11609790731683	0.831787610406221	0.616033335572505	1.12310582702851
E9uKQN	APrIu7	outcome	exposure	Weighted mode	20	-0.133896074514688	0.0681376510364745	0.0641970858539292	-0.267445870546178	-0.000346278483197904	0.874680961523418	0.765331756491607	0.999653781464276
