# Supplementary material for: Evidence supported by Mendelian randomization: impact on inflammatory factors in knee osteoarthritis
Source: Front Med (Lausanne). 2024 May 28;11:1382836. doi: 10.3389/fmed.2024.1382836 (PMC11165061; doi:10.3389/fmed.2024.1382836)
Supplement: Supplementary file 1 [file Data_Sheet_1.ZIP › data/GCST90274759_5e6/GCST90274759SNP_harmonised.csv]

	SNP	effect_allele.exposure	other_allele.exposure	effect_allele.outcome	other_allele.outcome	beta.exposure	beta.outcome	eaf.exposure	eaf.outcome	remove	palindromic	ambiguous	id.outcome	se.outcome	pval.outcome	outcome	mr_keep.outcome	pval_origin.outcome	data_source.outcome	V1	se.exposure	pval.exposure	samplesize.exposure	exposure	mr_keep.exposure	pval_origin.exposure	id.exposure	data_source.exposure	R2	F	action	mr_keep	samplesize.outcome
1	rs10024178	T	C	T	C	-0.0925	0.0102902	0.905	0.899616	FALSE	FALSE	FALSE	APrIu7	0.0501744	0.837502	outcome	TRUE	reported	textfile	13	0.0199	3.35e-06	14716	exposure	TRUE	reported	E9uKQN	textfile	0.00146605534813042	21.6032098937925	2	TRUE	NA
2	rs111478357	T	C	T	C	0.2044	0.122734	0.0243	0.022261	FALSE	FALSE	FALSE	APrIu7	0.102494	0.23112	outcome	TRUE	reported	textfile	9	0.044	3.39e-06	13801	exposure	TRUE	reported	E9uKQN	textfile	0.00156123151732904	21.5771205883392	2	TRUE	NA
3	rs112665079	T	C	T	C	0.8932	-0.135634	0.051	0.0458169	FALSE	FALSE	FALSE	APrIu7	0.0721767	0.0602185	outcome	TRUE	reported	textfile	187	0.026	1e-200	14720	exposure	TRUE	reported	E9uKQN	textfile	0.0742247097123894	1180.02639410214	2	TRUE	NA
4	rs115657851	A	G	A	G	0.139	-0.0579854	0.0462	0.0391464	FALSE	FALSE	FALSE	APrIu7	0.0773325	0.453363	outcome	TRUE	reported	textfile	5	0.0293	2.1e-06	14715	exposure	TRUE	reported	E9uKQN	textfile	0.00152711017533997	22.5027361671508	2	TRUE	NA
5	rs117645472	A	T	A	T	0.3494	-0.101573	0.0125	0.00764436	FALSE	TRUE	FALSE	APrIu7	0.174183	0.5598	outcome	TRUE	reported	textfile	39	0.0754	3.59e-06	11095	exposure	TRUE	reported	E9uKQN	textfile	0.00193168395284947	21.4696426531457	2	TRUE	NA
6	rs138960575	A	G	A	G	0.2878	0.0547878	0.9797	0.9868555	FALSE	FALSE	FALSE	APrIu7	0.132754	0.679825	outcome	TRUE	reported	textfile	335	0.0507	1.37e-08	14288	exposure	TRUE	reported	E9uKQN	textfile	0.00225017284954456	32.2184664470468	2	TRUE	NA
7	rs147706532	A	G	A	G	-0.1816	0.206189	0.0369	0.0277028	FALSE	FALSE	FALSE	APrIu7	0.092621	0.0260033	outcome	TRUE	reported	textfile	148	0.034	9.23e-08	14714	exposure	TRUE	reported	E9uKQN	textfile	0.00193509320576266	28.5242883998621	2	TRUE	NA
8	rs1608554	A	G	A	G	0.0598	0.016335	0.656	0.641943	FALSE	FALSE	FALSE	APrIu7	0.0314599	0.603597	outcome	TRUE	reported	textfile	25	0.0122	9.5e-07	14733	exposure	TRUE	reported	E9uKQN	textfile	0.00162811044380374	24.0228067301998	2	TRUE	NA
9	rs189104742	A	T	A	T	0.2754	-0.396634	0.9857	0.99303827	FALSE	TRUE	FALSE	APrIu7	0.181111	0.028524	outcome	TRUE	reported	textfile	16	0.0584	2.41e-06	14729	exposure	TRUE	reported	E9uKQN	textfile	0.00150755684805096	22.235310696155	2	TRUE	NA
10	rs2527856	T	C	T	C	0.0562	-0.0443288	0.5989	0.585617	FALSE	FALSE	FALSE	APrIu7	0.0310825	0.15382	outcome	TRUE	reported	textfile	27	0.0122	4.09e-06	14288	exposure	TRUE	reported	E9uKQN	textfile	0.00148298581739984	21.217400491385	2	TRUE	NA
11	rs2620728	C	G	C	G	-0.0551	-0.0389487	0.5267	0.525424	FALSE	TRUE	TRUE	APrIu7	0.0301217	0.195995	outcome	TRUE	reported	textfile	35	0.0119	3.65e-06	14288	exposure	TRUE	reported	E9uKQN	textfile	0.00149825818929511	21.436233504666	2	FALSE	NA
12	rs36216718	T	C	T	C	-0.1817	0.0722595	0.0552	0.0585361	FALSE	FALSE	FALSE	APrIu7	0.0644207	0.261998	outcome	TRUE	reported	textfile	405	0.027	1.7e-11	14066	exposure	TRUE	reported	E9uKQN	textfile	0.00320933958862841	45.2814756067662	2	TRUE	NA
13	rs4749761	A	T	A	T	0.5548	0.319894	0.0104	0.00276605	FALSE	TRUE	FALSE	APrIu7	0.288458	0.26744	outcome	TRUE	reported	textfile	29	0.1204	4.07e-06	6862	exposure	TRUE	reported	E9uKQN	textfile	0.00308480299366242	21.2272303602868	2	TRUE	NA
14	rs4812802	A	G	A	G	-0.0696	0.00778024	0.5254	0.526142	FALSE	FALSE	FALSE	APrIu7	0.0306014	0.799307	outcome	TRUE	reported	textfile	48	0.0121	8.82e-09	14288	exposure	TRUE	reported	E9uKQN	textfile	0.0023103180853815	33.0816332633824	2	TRUE	NA
15	rs541944924	T	C	T	C	0.1673	-0.0583719	0.0316	0.0294242	FALSE	FALSE	FALSE	APrIu7	0.0885133	0.509593	outcome	TRUE	reported	textfile	7	0.0358	2.97e-06	14080	exposure	TRUE	reported	E9uKQN	textfile	0.00154863862638336	21.8355499583187	2	TRUE	NA
16	rs56115289	A	G	A	G	-0.1009	-0.0245206	0.1246	0.123412	FALSE	FALSE	FALSE	APrIu7	0.0465196	0.598122	outcome	TRUE	reported	textfile	139	0.0181	2.48e-08	14735	exposure	TRUE	reported	E9uKQN	textfile	0.00210455404641131	31.0717870208818	2	TRUE	NA
17	rs6017383	T	C	T	C	-0.1776	-0.00762288	0.7625	0.764803	FALSE	FALSE	FALSE	APrIu7	0.0365312	0.834708	outcome	TRUE	reported	textfile	445	0.0141	2.23e-36	14715	exposure	TRUE	reported	E9uKQN	textfile	0.0106666994563138	158.631220655869	2	TRUE	NA
18	rs62319741	T	C	T	C	0.1281	-0.034317	0.9456	0.947508	FALSE	FALSE	FALSE	APrIu7	0.0674311	0.610809	outcome	TRUE	reported	textfile	18	0.0258	6.87e-07	14733	exposure	TRUE	reported	E9uKQN	textfile	0.00167048111924993	24.6490331120922	2	TRUE	NA
19	rs7292320	A	G	A	G	-0.0599	0.00154709	0.2529	0.260244	FALSE	FALSE	FALSE	APrIu7	0.0342681	0.96399	outcome	TRUE	reported	textfile	521	0.0131	4.82e-06	14729	exposure	TRUE	reported	E9uKQN	textfile	0.00141749568006753	20.9050917576124	2	TRUE	NA
20	rs75492374	A	G	A	G	0.3552	-0.206201	0.9905	0.99255371	FALSE	FALSE	FALSE	APrIu7	0.174847	0.238268	outcome	TRUE	reported	textfile	6	0.077	3.97e-06	11139	exposure	TRUE	reported	E9uKQN	textfile	0.00190673082135057	21.2758284352085	2	TRUE	NA
21	rs80212763	T	C	T	C	0.9687	-0.126302	0.0189	0.0174943	FALSE	FALSE	FALSE	APrIu7	0.114814	0.271307	outcome	TRUE	reported	textfile	313	0.0448	1.1e-103	14249	exposure	TRUE	reported	E9uKQN	textfile	0.0317699649422326	467.478464975509	2	TRUE	NA
