# Supplementary material for: Evidence supported by Mendelian randomization: impact on inflammatory factors in knee osteoarthritis
Source: Front Med (Lausanne). 2024 May 28;11:1382836. doi: 10.3389/fmed.2024.1382836 (PMC11165061; doi:10.3389/fmed.2024.1382836)
Supplement: Supplementary file 1 [file Data_Sheet_1.ZIP › data/GCST90274759_5e6/GCST90274759_exp_merged.csv]

	SNP	V1.x	effect_allele.exposure	other_allele.exposure	beta.exposure	se.exposure	eaf.exposure	pval.exposure	samplesize.exposure	exposure	mr_keep.exposure	pval_origin.exposure	id.exposure	data_source.exposure	R2	F	V1.y	chromosome	base_pair_location	effect_allele	other_allele	N	effect_allele_frequency	T	SE_T	P_noSPA	beta	standard_error	p_value	CONVERGE
1	rs10024178	13	T	C	-0.0925	0.0199	0.905	3.35e-06	14716	exposure	TRUE	reported	E9uKQN	textfile	0.00146605534813042	21.6032098937925	2816460	4	5801734	C	T	454664	0.100384	-4.08753	19.9305	0.837502	-0.0102902	0.0501744	0.837502	1
2	rs111478357	9	T	C	0.2044	0.044	0.0243	3.39e-06	13801	exposure	TRUE	reported	E9uKQN	textfile	0.00156123151732904	21.5771205883392	1526729	2	144650434	T	C	450048	0.022261	11.6834	9.75669	0.23112	0.122734	0.102494	0.23112	1
3	rs112665079	187	T	C	0.8932	0.026	0.051	1e-200	14720	exposure	TRUE	reported	E9uKQN	textfile	0.0742247097123894	1180.02639410214	11425435	20	43120683	T	C	454974	0.0458169	-26.036	13.8549	0.0602185	-0.135634	0.0721767	0.0602185	1
4	rs115657851	5	A	G	0.139	0.0293	0.0462	2.1e-06	14715	exposure	TRUE	reported	E9uKQN	textfile	0.00152711017533997	22.5027361671508	226258	1	57353848	A	G	456121	0.0391464	-9.69604	12.9312	0.453363	-0.0579854	0.0773325	0.453363	1
5	rs117645472	39	A	T	0.3494	0.0754	0.0125	3.59e-06	11095	exposure	TRUE	reported	E9uKQN	textfile	0.00193168395284947	21.4696426531457	10663618	18	917376	A	T	453079	0.00764436	-3.34784	5.74108	0.5598	-0.101573	0.174183	0.5598	1
6	rs138960575	335	A	G	0.2878	0.0507	0.9797	1.37e-08	14288	exposure	TRUE	reported	E9uKQN	textfile	0.00225017284954456	32.2184664470468	11425785	20	43240490	G	A	451863	0.0131445	-3.10878	7.53274	0.679825	-0.0547878	0.132754	0.679825	1
7	rs147706532	148	A	G	-0.1816	0.034	0.0369	9.23e-08	14714	exposure	TRUE	reported	E9uKQN	textfile	0.00193509320576266	28.5242883998621	11425328	20	43086107	A	G	447698	0.0277028	24.0422	10.7983	0.0259815	0.206189	0.092621	0.0260033	1
8	rs1608554	25	A	G	0.0598	0.0122	0.656	9.5e-07	14733	exposure	TRUE	reported	E9uKQN	textfile	0.00162811044380374	24.0228067301998	5345256	7	22807634	G	A	453632	0.358057	-16.5047	31.7865	0.603597	-0.016335	0.0314599	0.603597	1
9	rs189104742	16	A	T	0.2754	0.0584	0.9857	2.41e-06	14729	exposure	TRUE	reported	E9uKQN	textfile	0.00150755684805096	22.235310696155	3132741	4	75665562	T	A	452043	0.00696173	12.0535	5.51266	0.0287785	0.396634	0.181111	0.028524	1
10	rs2527856	27	T	C	0.0562	0.0122	0.5989	4.09e-06	14288	exposure	TRUE	reported	E9uKQN	textfile	0.00148298581739984	21.217400491385	5586185	7	80678923	C	T	440778	0.414383	45.8833	32.1725	0.15382	0.0443288	0.0310825	0.15382	1
11	rs2620728	35	C	G	-0.0551	0.0119	0.5267	3.65e-06	14288	exposure	TRUE	reported	E9uKQN	textfile	0.00149825818929511	21.436233504666	8549883	12	65118323	G	C	455279	0.474576	42.9274	33.1987	0.195995	0.0389487	0.0301217	0.195995	1
12	rs36216718	405	T	C	-0.1817	0.027	0.0552	1.7e-11	14066	exposure	TRUE	reported	E9uKQN	textfile	0.00320933958862841	45.2814756067662	11425935	20	43280349	T	C	448364	0.0585361	17.4118	15.523	0.261998	0.0722595	0.0644207	0.261998	1
13	rs4749761	29	A	T	0.5548	0.1204	0.0104	4.07e-06	6862	exposure	TRUE	reported	E9uKQN	textfile	0.00308480299366242	21.2272303602868	7137075	10	8502517	A	T	455524	0.00276605	3.84449	3.4667	0.26744	0.319894	0.288458	0.26744	1
14	rs4812802	48	A	G	-0.0696	0.0121	0.5254	8.82e-09	14288	exposure	TRUE	reported	E9uKQN	textfile	0.0023103180853815	33.0816332633824	11424298	20	42849300	G	A	440867	0.473858	-8.30827	32.6782	0.799307	-0.00778024	0.0306014	0.799307	1
15	rs541944924	7	T	C	0.1673	0.0358	0.0316	2.97e-06	14080	exposure	TRUE	reported	E9uKQN	textfile	0.00154863862638336	21.8355499583187	724433	1	204667577	T	C	454065	0.0294242	-7.45053	11.2977	0.509593	-0.0583719	0.0885133	0.509593	1
16	rs56115289	139	A	G	-0.1009	0.0181	0.1246	2.48e-08	14735	exposure	TRUE	reported	E9uKQN	textfile	0.00210455404641131	31.0717870208818	11425293	20	43077520	A	G	441054	0.123412	-11.3308	21.4963	0.598122	-0.0245206	0.0465196	0.598122	1
17	rs6017383	445	T	C	-0.1776	0.0141	0.7625	2.23e-36	14715	exposure	TRUE	reported	E9uKQN	textfile	0.0106666994563138	158.631220655869	11425992	20	43298501	C	T	429156	0.235197	5.71203	27.3738	0.834708	0.00762288	0.0365312	0.834708	1
18	rs62319741	18	T	C	0.1281	0.0258	0.9456	6.87e-07	14733	exposure	TRUE	reported	E9uKQN	textfile	0.00167048111924993	24.6490331120922	3345240	4	124571895	C	T	454574	0.052492	7.54726	14.83	0.610809	0.034317	0.0674311	0.610809	1
19	rs7292320	521	A	G	-0.0599	0.0131	0.2529	4.82e-06	14729	exposure	TRUE	reported	E9uKQN	textfile	0.00141749568006753	20.9050917576124	11767089	22	37921425	A	G	455971	0.260244	1.31746	29.1817	0.96399	0.00154709	0.0342681	0.96399	1
20	rs75492374	6	A	G	0.3552	0.077	0.9905	3.97e-06	11139	exposure	TRUE	reported	E9uKQN	textfile	0.00190673082135057	21.2758284352085	501128	1	150902178	G	A	452776	0.00744629	6.74492	5.71929	0.238268	0.206201	0.174847	0.238268	1
21	rs80212763	313	T	C	0.9687	0.0448	0.0189	1.1e-103	14249	exposure	TRUE	reported	E9uKQN	textfile	0.0317699649422326	467.478464975509	11425719	20	43223930	T	C	456348	0.0174943	-9.58123	8.70976	0.271307	-0.126302	0.114814	0.271307	1
