# Supplementary material for: Evidence supported by Mendelian randomization: impact on inflammatory factors in knee osteoarthritis
Source: Front Med (Lausanne). 2024 May 28;11:1382836. doi: 10.3389/fmed.2024.1382836 (PMC11165061; doi:10.3389/fmed.2024.1382836)
Supplement: Supplementary file 1 [file Data_Sheet_1.ZIP › data/GCST90274759_5e6/GCST90274759_output.csv]

	id.exposure	id.outcome	outcome	exposure	method	nsnp	b	se	pval
1	E9uKQN	APrIu7	outcome	exposure	MR Egger	20	-0.144663130947194	0.0714932550827288	0.058133854042168
2	E9uKQN	APrIu7	outcome	exposure	Weighted median	20	-0.142982157938515	0.0725996734573196	0.0489002835968909
3	E9uKQN	APrIu7	outcome	exposure	Inverse variance weighted	20	-0.144120848046887	0.0562339062093736	0.010380741799518
4	E9uKQN	APrIu7	outcome	exposure	Simple mode	20	-0.184178146703442	0.145499166154166	0.220873697206202
5	E9uKQN	APrIu7	outcome	exposure	Weighted mode	20	-0.133896074514688	0.0688630970483806	0.0668058804216973
