# Supplementary material for: Evidence supported by Mendelian randomization: impact on inflammatory factors in knee osteoarthritis
Source: Front Med (Lausanne). 2024 May 28;11:1382836. doi: 10.3389/fmed.2024.1382836 (PMC11165061; doi:10.3389/fmed.2024.1382836)
Supplement: Supplementary file 1 [file Data_Sheet_1.ZIP › data/GCST90274759_5e6/GCST90274759outcome.csv]

	SNP	effect_allele.outcome	other_allele.outcome	eaf.outcome	beta.outcome	se.outcome	pval.outcome	outcome	mr_keep.outcome	pval_origin.outcome	id.outcome	data_source.outcome
1	rs10024178	C	T	0.100384	-0.0102902	0.0501744	0.837502	outcome	TRUE	reported	APrIu7	textfile
2	rs111478357	T	C	0.022261	0.122734	0.102494	0.23112	outcome	TRUE	reported	APrIu7	textfile
3	rs112665079	T	C	0.0458169	-0.135634	0.0721767	0.0602185	outcome	TRUE	reported	APrIu7	textfile
4	rs115657851	A	G	0.0391464	-0.0579854	0.0773325	0.453363	outcome	TRUE	reported	APrIu7	textfile
5	rs117645472	A	T	0.00764436	-0.101573	0.174183	0.5598	outcome	TRUE	reported	APrIu7	textfile
6	rs138960575	G	A	0.0131445	-0.0547878	0.132754	0.679825	outcome	TRUE	reported	APrIu7	textfile
7	rs147706532	A	G	0.0277028	0.206189	0.092621	0.0260033	outcome	TRUE	reported	APrIu7	textfile
8	rs1608554	G	A	0.358057	-0.016335	0.0314599	0.603597	outcome	TRUE	reported	APrIu7	textfile
9	rs189104742	T	A	0.00696173	0.396634	0.181111	0.028524	outcome	TRUE	reported	APrIu7	textfile
10	rs2527856	C	T	0.414383	0.0443288	0.0310825	0.15382	outcome	TRUE	reported	APrIu7	textfile
11	rs2620728	G	C	0.474576	0.0389487	0.0301217	0.195995	outcome	TRUE	reported	APrIu7	textfile
12	rs36216718	T	C	0.0585361	0.0722595	0.0644207	0.261998	outcome	TRUE	reported	APrIu7	textfile
13	rs4749761	A	T	0.00276605	0.319894	0.288458	0.26744	outcome	TRUE	reported	APrIu7	textfile
14	rs4812802	G	A	0.473858	-0.00778024	0.0306014	0.799307	outcome	TRUE	reported	APrIu7	textfile
15	rs541944924	T	C	0.0294242	-0.0583719	0.0885133	0.509593	outcome	TRUE	reported	APrIu7	textfile
16	rs56115289	A	G	0.123412	-0.0245206	0.0465196	0.598122	outcome	TRUE	reported	APrIu7	textfile
17	rs6017383	C	T	0.235197	0.00762288	0.0365312	0.834708	outcome	TRUE	reported	APrIu7	textfile
18	rs62319741	C	T	0.052492	0.034317	0.0674311	0.610809	outcome	TRUE	reported	APrIu7	textfile
19	rs7292320	A	G	0.260244	0.00154709	0.0342681	0.96399	outcome	TRUE	reported	APrIu7	textfile
20	rs75492374	G	A	0.00744629	0.206201	0.174847	0.238268	outcome	TRUE	reported	APrIu7	textfile
21	rs80212763	T	C	0.0174943	-0.126302	0.114814	0.271307	outcome	TRUE	reported	APrIu7	textfile
