# Supplementary material for: Evidence supported by Mendelian randomization: impact on inflammatory factors in knee osteoarthritis
Source: Front Med (Lausanne). 2024 May 28;11:1382836. doi: 10.3389/fmed.2024.1382836 (PMC11165061; doi:10.3389/fmed.2024.1382836)
Supplement: Supplementary file 1 [file Data_Sheet_1.ZIP › data/GCST90274759_5e6/again/759.table.MRresult.csv]

proteins	id.exposure	id.outcome	outcome	exposure	method	nsnp	b	se	pval	lo_ci	up_ci	or	or_lci95	or_uci95
GCST90274759	E9uKQN	APrIu7	outcome	exposure	MR Egger	19	-0.13358127361671	0.0726295041049374	0.0834158940474664	-0.275935101662387	0.00877255442896729	0.874956355220367	0.758862178057023	1.00881114605106
GCST90274759	E9uKQN	APrIu7	outcome	exposure	Weighted median	19	-0.14332508603563	0.068534783340198	0.0365034103716172	-0.277653261382418	-0.00899691068884212	0.866472345046091	0.757559451096604	0.991043440409713
GCST90274759	E9uKQN	APrIu7	outcome	exposure	Inverse variance weighted	19	-0.148943699727717	0.0565579425254868	0.00845170605450429	-0.259797267077671	-0.0380901323777632	0.86161762284021	0.771207919191249	0.962626173195082
GCST90274759	E9uKQN	APrIu7	outcome	exposure	Simple mode	19	-0.189966785400973	0.146774074839232	0.211928171128072	-0.477643972085867	0.0977104012839222	0.826986601515568	0.620242981491894	1.10264341474891
GCST90274759	E9uKQN	APrIu7	outcome	exposure	Weighted mode	19	-0.140919622801025	0.0718896113154046	0.0656361101865722	-0.281823260979218	-1.59846228319493e-05	0.868559121241392	0.754407005906692	0.999984015504921
