# Supplementary material for: Evidence supported by Mendelian randomization: impact on inflammatory factors in knee osteoarthritis
Source: Front Med (Lausanne). 2024 May 28;11:1382836. doi: 10.3389/fmed.2024.1382836 (PMC11165061; doi:10.3389/fmed.2024.1382836)
Supplement: Supplementary file 1 [file Data_Sheet_1.ZIP › data/GCST90274759_5e6/again/759.table.heterogeneity.csv]

id.exposure	id.outcome	outcome	exposure	method	Q	Q_df	Q_pval
E9uKQN	APrIu7	outcome	exposure	MR Egger	16.9878839886407	17	0.455187275976949
E9uKQN	APrIu7	outcome	exposure	Inverse variance weighted	17.10155277496	18	0.516133635834918
