# Supplementary material for: Evidence supported by Mendelian randomization: impact on inflammatory factors in knee osteoarthritis
Source: Front Med (Lausanne). 2024 May 28;11:1382836. doi: 10.3389/fmed.2024.1382836 (PMC11165061; doi:10.3389/fmed.2024.1382836)
Supplement: Supplementary file 1 [file Data_Sheet_1.ZIP › data/GCST90274759_5e6/exposure_clm_F.csv]

V1	effect_allele.exposure	other_allele.exposure	beta.exposure	se.exposure	eaf.exposure	pval.exposure	SNP	samplesize.exposure	exposure	mr_keep.exposure	pval_origin.exposure	id.exposure	data_source.exposure	R2	F
5	A	G	0.139	0.0293	0.0462	2.1e-06	rs115657851	14715	exposure	TRUE	reported	E9uKQN	textfile	0.00152711017533997	22.5027361671508
6	A	G	0.3552	0.077	0.9905	3.97e-06	rs75492374	11139	exposure	TRUE	reported	E9uKQN	textfile	0.00190673082135057	21.2758284352085
7	T	C	0.1673	0.0358	0.0316	2.97e-06	rs541944924	14080	exposure	TRUE	reported	E9uKQN	textfile	0.00154863862638336	21.8355499583187
9	T	C	0.2044	0.044	0.0243	3.39e-06	rs111478357	13801	exposure	TRUE	reported	E9uKQN	textfile	0.00156123151732904	21.5771205883392
13	T	C	-0.0925	0.0199	0.905	3.35e-06	rs10024178	14716	exposure	TRUE	reported	E9uKQN	textfile	0.00146605534813042	21.6032098937925
16	A	T	0.2754	0.0584	0.9857	2.41e-06	rs189104742	14729	exposure	TRUE	reported	E9uKQN	textfile	0.00150755684805096	22.235310696155
18	T	C	0.1281	0.0258	0.9456	6.87e-07	rs62319741	14733	exposure	TRUE	reported	E9uKQN	textfile	0.00167048111924993	24.6490331120922
25	A	G	0.0598	0.0122	0.656	9.5e-07	rs1608554	14733	exposure	TRUE	reported	E9uKQN	textfile	0.00162811044380374	24.0228067301998
27	T	C	0.0562	0.0122	0.5989	4.09e-06	rs2527856	14288	exposure	TRUE	reported	E9uKQN	textfile	0.00148298581739984	21.217400491385
29	A	T	0.5548	0.1204	0.0104	4.07e-06	rs4749761	6862	exposure	TRUE	reported	E9uKQN	textfile	0.00308480299366242	21.2272303602868
35	C	G	-0.0551	0.0119	0.5267	3.65e-06	rs2620728	14288	exposure	TRUE	reported	E9uKQN	textfile	0.00149825818929511	21.436233504666
39	A	T	0.3494	0.0754	0.0125	3.59e-06	rs117645472	11095	exposure	TRUE	reported	E9uKQN	textfile	0.00193168395284947	21.4696426531457
48	A	G	-0.0696	0.0121	0.5254	8.82e-09	rs4812802	14288	exposure	TRUE	reported	E9uKQN	textfile	0.0023103180853815	33.0816332633824
139	A	G	-0.1009	0.0181	0.1246	2.48e-08	rs56115289	14735	exposure	TRUE	reported	E9uKQN	textfile	0.00210455404641131	31.0717870208818
148	A	G	-0.1816	0.034	0.0369	9.23e-08	rs147706532	14714	exposure	TRUE	reported	E9uKQN	textfile	0.00193509320576266	28.5242883998621
187	T	C	0.8932	0.026	0.051	1e-200	rs112665079	14720	exposure	TRUE	reported	E9uKQN	textfile	0.0742247097123894	1180.02639410214
313	T	C	0.9687	0.0448	0.0189	1.1e-103	rs80212763	14249	exposure	TRUE	reported	E9uKQN	textfile	0.0317699649422326	467.478464975509
335	A	G	0.2878	0.0507	0.9797	1.37e-08	rs138960575	14288	exposure	TRUE	reported	E9uKQN	textfile	0.00225017284954456	32.2184664470468
405	T	C	-0.1817	0.027	0.0552	1.7e-11	rs36216718	14066	exposure	TRUE	reported	E9uKQN	textfile	0.00320933958862841	45.2814756067662
445	T	C	-0.1776	0.0141	0.7625	2.23e-36	rs6017383	14715	exposure	TRUE	reported	E9uKQN	textfile	0.0106666994563138	158.631220655869
521	A	G	-0.0599	0.0131	0.2529	4.82e-06	rs7292320	14729	exposure	TRUE	reported	E9uKQN	textfile	0.00141749568006753	20.9050917576124
