# Supplementary material for: Evidence supported by Mendelian randomization: impact on inflammatory factors in knee osteoarthritis
Source: Front Med (Lausanne). 2024 May 28;11:1382836. doi: 10.3389/fmed.2024.1382836 (PMC11165061; doi:10.3389/fmed.2024.1382836)
Supplement: Supplementary file 1 [file Data_Sheet_1.ZIP › data/GCST90274760_5e6/760.table.MRresult.csv]

id.exposure	id.outcome	outcome	exposure	method	nsnp	b	se	pval	lo_ci	up_ci	or	or_lci95	or_uci95
sx2C1Q	hJKkGl	outcome	exposure	MR Egger	19	0.214242453719977	0.306940454898144	0.494618657341512	-0.387360837880386	0.815845745320339	1.23892299987217	0.678846097340218	2.26108716780765
sx2C1Q	hJKkGl	outcome	exposure	Weighted median	19	0.00846185414715169	0.15949313297482	0.957688355595374	-0.304144686483495	0.321068394777798	1.00849775683126	0.737754115679399	1.37859986670094
sx2C1Q	hJKkGl	outcome	exposure	Inverse variance weighted	19	0.0998508875566328	0.118616322377662	0.399901481835412	-0.132637104303584	0.332338879416849	1.10500613562558	0.875782852276471	1.39422524270287
sx2C1Q	hJKkGl	outcome	exposure	Simple mode	19	-0.0930077601817858	0.331210016569223	0.782056817550886	-0.742179392657463	0.556163872293891	0.911186429296372	0.476075229220548	1.74396956189721
sx2C1Q	hJKkGl	outcome	exposure	Weighted mode	19	-0.0930077601817858	0.330605765294439	0.781669411675592	-0.740995060158886	0.554979539795315	0.911186429296372	0.476639394600034	1.74190534466958
