# Supplementary material for: Evidence supported by Mendelian randomization: impact on inflammatory factors in knee osteoarthritis
Source: Front Med (Lausanne). 2024 May 28;11:1382836. doi: 10.3389/fmed.2024.1382836 (PMC11165061; doi:10.3389/fmed.2024.1382836)
Supplement: Supplementary file 1 [file Data_Sheet_1.ZIP › data/GCST90274760_5e6/760.table.heterogeneity.csv]

id.exposure	id.outcome	outcome	exposure	method	Q	Q_df	Q_pval
sx2C1Q	hJKkGl	outcome	exposure	MR Egger	20.8143528201038	17	0.234704644627604
sx2C1Q	hJKkGl	outcome	exposure	Inverse variance weighted	21.0159873429293	18	0.278607234345961
