# Supplementary material for: Evidence supported by Mendelian randomization: impact on inflammatory factors in knee osteoarthritis
Source: Front Med (Lausanne). 2024 May 28;11:1382836. doi: 10.3389/fmed.2024.1382836 (PMC11165061; doi:10.3389/fmed.2024.1382836)
Supplement: Supplementary file 1 [file Data_Sheet_1.ZIP › data/GCST90274760_5e6/GCST90274760SNP_harmonised.csv]

	SNP	effect_allele.exposure	other_allele.exposure	effect_allele.outcome	other_allele.outcome	beta.exposure	beta.outcome	eaf.exposure	eaf.outcome	remove	palindromic	ambiguous	id.outcome	se.outcome	pval.outcome	outcome	mr_keep.outcome	pval_origin.outcome	data_source.outcome	V1	se.exposure	pval.exposure	samplesize.exposure	exposure	mr_keep.exposure	pval_origin.exposure	id.exposure	data_source.exposure	R2	F	action	mr_keep	samplesize.outcome
1	rs118115625	T	C	T	C	0.1703	0.1446	0.0344	0.036928	FALSE	FALSE	FALSE	hJKkGl	0.0800345	0.0708064	outcome	TRUE	reported	textfile	75	0.0362	2.55e-06	11778	exposure	TRUE	reported	sx2C1Q	textfile	0.00187553557111056	22.1278083771199	2	TRUE	NA
2	rs1329733	A	G	A	G	-0.0674	0.00410203	0.5323	0.525353	FALSE	FALSE	FALSE	hJKkGl	0.030233	0.892074	outcome	TRUE	reported	textfile	56	0.0136	7.2e-07	11330	exposure	TRUE	reported	sx2C1Q	textfile	0.0021630752958151	24.5564343675272	2	TRUE	NA
3	rs13303278	A	C	A	C	-0.0664	-0.0300284	0.5539	0.569335	FALSE	FALSE	FALSE	hJKkGl	0.0306857	0.327786	outcome	TRUE	reported	textfile	1	0.0144	4.01e-06	10265	exposure	TRUE	reported	sx2C1Q	textfile	0.00206706235603101	21.2582029911061	2	TRUE	NA
4	rs1370215	T	C	T	C	-0.07	-0.0489493	0.7417	0.762631	FALSE	FALSE	FALSE	hJKkGl	0.035697	0.170299	outcome	TRUE	reported	textfile	80	0.0153	4.76e-06	11330	exposure	TRUE	reported	sx2C1Q	textfile	0.00184408821259944	20.9284251344251	2	TRUE	NA
5	rs138311590	A	G	A	G	-0.0811	0.0143936	0.84	0.847763	FALSE	FALSE	FALSE	hJKkGl	0.0419622	0.731588	outcome	TRUE	reported	textfile	40	0.0176	4.07e-06	11758	exposure	TRUE	reported	sx2C1Q	textfile	0.00180259993593561	21.2296333826345	2	TRUE	NA
6	rs142970662	A	G	A	G	0.311	-0.0486506	0.0191	0.00888921	FALSE	FALSE	FALSE	hJKkGl	0.161477	0.763197	outcome	TRUE	reported	textfile	50	0.0639	1.13e-06	9834	exposure	TRUE	reported	sx2C1Q	textfile	0.00240294602469552	23.6826735009496	2	TRUE	NA
7	rs148226005	A	G	A	G	0.2112	0.0993118	0.9758	0.9821697	FALSE	FALSE	FALSE	hJKkGl	0.114396	0.385319	outcome	TRUE	reported	textfile	76	0.0451	2.83e-06	11765	exposure	TRUE	reported	sx2C1Q	textfile	0.0018605187316394	21.9260757148531	2	TRUE	NA
8	rs17340161	A	G	A	G	-0.0873	0.029035	0.8494	0.843575	FALSE	FALSE	FALSE	hJKkGl	0.0415793	0.484987	outcome	TRUE	reported	textfile	46	0.0189	3.86e-06	11330	exposure	TRUE	reported	sx2C1Q	textfile	0.00187956744978315	21.3318346932771	2	TRUE	NA
9	rs3003450	T	G	T	G	0.0632	0.0313617	0.6627	0.663749	FALSE	FALSE	FALSE	hJKkGl	0.0319788	0.326739	outcome	TRUE	reported	textfile	2	0.0137	3.97e-06	11762	exposure	TRUE	reported	sx2C1Q	textfile	0.00180603759257048	21.2774299269502	2	TRUE	NA
10	rs4993886	A	T	A	T	-0.079	0.00951562	0.6759	0.667704	FALSE	TRUE	FALSE	hJKkGl	0.0323324	0.768524	outcome	TRUE	reported	textfile	51	0.0162	1.08e-06	8371	exposure	TRUE	reported	sx2C1Q	textfile	0.00283279273184091	23.7749919973062	2	TRUE	NA
11	rs55885546	A	G	A	G	-0.2047	-0.0117301	0.0245	0.021889	FALSE	FALSE	FALSE	hJKkGl	0.102903	0.909244	outcome	TRUE	reported	textfile	53	0.044	3.28e-06	11778	exposure	TRUE	reported	sx2C1Q	textfile	0.00183426230371489	21.6399662629163	2	TRUE	NA
12	rs569463048	T	G	T	G	-0.2687	-0.178848	0.028	0.0162566	FALSE	FALSE	FALSE	hJKkGl	0.120903	0.139068	outcome	TRUE	reported	textfile	72	0.0588	4.88e-06	7943	exposure	TRUE	reported	sx2C1Q	textfile	0.00262213979517421	20.8771549322363	2	TRUE	NA
13	rs62277657	A	G	A	G	0.0833	-0.0802363	0.1972	0.213768	FALSE	FALSE	FALSE	hJKkGl	0.036696	0.0287781	outcome	TRUE	reported	textfile	30	0.0166	5.22e-07	11777	exposure	TRUE	reported	sx2C1Q	textfile	0.00213359288368739	25.1767731895304	2	TRUE	NA
14	rs6509909	C	G	C	G	-0.0881	0.0429097	0.8122	0.822248	FALSE	TRUE	FALSE	hJKkGl	0.039735	0.280188	outcome	TRUE	reported	textfile	87	0.0176	5.57e-07	11330	exposure	TRUE	reported	sx2C1Q	textfile	0.00220666886963672	25.052427366824	2	TRUE	NA
15	rs73200305	T	C	T	C	0.179	0.109668	0.9692	0.9762499	FALSE	FALSE	FALSE	hJKkGl	0.0991996	0.268932	outcome	TRUE	reported	textfile	8	0.0385	3.33e-06	11778	exposure	TRUE	reported	sx2C1Q	textfile	0.00183196305839432	21.6127908100042	2	TRUE	NA
16	rs76672219	A	C	A	C	-0.3226	0.159037	0.9882	0.99077448	FALSE	FALSE	FALSE	hJKkGl	0.156339	0.309032	outcome	TRUE	reported	textfile	4	0.0682	2.24e-06	11291	exposure	TRUE	reported	sx2C1Q	textfile	0.00197773363741141	22.3708786719855	2	TRUE	NA
17	rs77502336	C	G	C	G	0.0679	0.0073188	0.318	0.329166	FALSE	TRUE	FALSE	hJKkGl	0.0322342	0.820384	outcome	TRUE	reported	textfile	73	0.0141	1.47e-06	11775	exposure	TRUE	reported	sx2C1Q	textfile	0.00196555832905326	23.1860918238466	2	TRUE	NA
18	rs9496445	T	C	T	C	0.0853	0.0701211	0.1545	0.152012	FALSE	FALSE	FALSE	hJKkGl	0.0421562	0.0962398	outcome	TRUE	reported	textfile	49	0.0181	2.44e-06	11768	exposure	TRUE	reported	sx2C1Q	textfile	0.00188373317547865	22.2058344096485	2	TRUE	NA
19	rs9684768	C	G	C	G	0.0692	-0.00102635	0.626	0.645791	FALSE	TRUE	FALSE	hJKkGl	0.0315538	0.974052	outcome	TRUE	reported	textfile	43	0.014	7.7e-07	11330	exposure	TRUE	reported	sx2C1Q	textfile	0.00215174454221921	24.4275239656321	2	TRUE	NA
