# Supplementary material for: Evidence supported by Mendelian randomization: impact on inflammatory factors in knee osteoarthritis
Source: Front Med (Lausanne). 2024 May 28;11:1382836. doi: 10.3389/fmed.2024.1382836 (PMC11165061; doi:10.3389/fmed.2024.1382836)
Supplement: Supplementary file 1 [file Data_Sheet_1.ZIP › data/GCST90274760_5e6/GCST90274760_exp_merged.csv]

	SNP	V1.x	effect_allele.exposure	other_allele.exposure	beta.exposure	se.exposure	eaf.exposure	pval.exposure	samplesize.exposure	exposure	mr_keep.exposure	pval_origin.exposure	id.exposure	data_source.exposure	R2	F	V1.y	chromosome	base_pair_location	effect_allele	other_allele	N	effect_allele_frequency	T	SE_T	P_noSPA	beta	standard_error	p_value	CONVERGE
1	rs118115625	75	T	C	0.1703	0.0362	0.0344	2.55e-06	11778	exposure	TRUE	reported	sx2C1Q	textfile	0.00187553557111056	22.1278083771199	8617575	12	81724190	T	C	456348	0.036928	22.5742	12.4946	0.0708064	0.1446	0.0800345	0.0708064	1
2	rs1329733	56	A	G	-0.0674	0.0136	0.5323	7.2e-07	11330	exposure	TRUE	reported	sx2C1Q	textfile	0.0021630752958151	24.5564343675272	6877151	9	92208227	G	A	453243	0.474647	-4.48783	33.0764	0.892074	-0.00410203	0.030233	0.892074	1
3	rs13303278	1	A	C	-0.0664	0.0144	0.5539	4.01e-06	10265	exposure	TRUE	reported	sx2C1Q	textfile	0.00206706235603101	21.2582029911061	671	1	921716	C	A	447393	0.430665	31.8906	32.5885	0.327786	0.0300284	0.0306857	0.327786	1
4	rs1370215	80	T	C	-0.07	0.0153	0.7417	4.76e-06	11330	exposure	TRUE	reported	sx2C1Q	textfile	0.00184408821259944	20.9284251344251	10876102	18	54688939	C	T	448077	0.237369	38.4134	28.0135	0.170299	0.0489493	0.035697	0.170299	1
5	rs138311590	40	A	G	-0.0811	0.0176	0.84	4.07e-06	11758	exposure	TRUE	reported	sx2C1Q	textfile	0.00180259993593561	21.2296333826345	2808407	4	4424044	G	A	453434	0.152237	-8.17436	23.831	0.731588	-0.0143936	0.0419622	0.731588	1
6	rs142970662	50	A	G	0.311	0.0639	0.0191	1.13e-06	9834	exposure	TRUE	reported	sx2C1Q	textfile	0.00240294602469552	23.6826735009496	5691710	7	106961661	A	G	448465	0.00888921	-1.86582	6.19285	0.763197	-0.0486506	0.161477	0.763197	1
7	rs148226005	76	A	G	0.2112	0.0451	0.9758	2.83e-06	11765	exposure	TRUE	reported	sx2C1Q	textfile	0.0018605187316394	21.9260757148531	8820358	12	130004146	G	A	450020	0.0178303	-7.58887	8.74155	0.385319	-0.0993118	0.114396	0.385319	1
8	rs17340161	46	A	G	-0.0873	0.0189	0.8494	3.86e-06	11330	exposure	TRUE	reported	sx2C1Q	textfile	0.00187956744978315	21.3318346932771	4080879	5	103466564	G	A	451596	0.156425	-16.7945	24.0504	0.484987	-0.029035	0.0415793	0.484987	1
9	rs3003450	2	T	G	0.0632	0.0137	0.6627	3.97e-06	11762	exposure	TRUE	reported	sx2C1Q	textfile	0.00180603759257048	21.2774299269502	71219	1	17628383	G	T	452632	0.336251	-30.6673	31.2707	0.326739	-0.0313617	0.0319788	0.326739	1
10	rs4993886	51	A	T	-0.079	0.0162	0.6759	1.08e-06	8371	exposure	TRUE	reported	sx2C1Q	textfile	0.00283279273184091	23.7749919973062	5941215	8	3686552	T	A	443869	0.332296	-9.10253	30.9288	0.768524	-0.00951562	0.0323324	0.768524	1
11	rs55885546	53	A	G	-0.2047	0.044	0.0245	3.28e-06	11778	exposure	TRUE	reported	sx2C1Q	textfile	0.00183426230371489	21.6399662629163	6050657	8	19493177	A	G	456348	0.021889	-1.10777	9.71792	0.909244	-0.0117301	0.102903	0.909244	1
12	rs569463048	72	T	G	-0.2687	0.0588	0.028	4.88e-06	7943	exposure	TRUE	reported	sx2C1Q	textfile	0.00262213979517421	20.8771549322363	8182031	11	112934470	T	G	439390	0.0162566	-12.2352	8.27109	0.139068	-0.178848	0.120903	0.139068	1
13	rs62277657	30	A	G	0.0833	0.0166	0.1972	5.22e-07	11777	exposure	TRUE	reported	sx2C1Q	textfile	0.00213359288368739	25.1767731895304	2417161	3	111720183	A	G	455476	0.213768	-59.5905	27.2523	0.02877	-0.0802363	0.036696	0.0287781	1
14	rs6509909	87	C	G	-0.0881	0.0176	0.8122	5.57e-07	11330	exposure	TRUE	reported	sx2C1Q	textfile	0.00220666886963672	25.052427366824	11236720	19	55422034	G	C	448938	0.177752	-27.1774	25.1667	0.280188	-0.0429097	0.039735	0.280188	1
15	rs73200305	8	T	C	0.179	0.0385	0.9692	3.33e-06	11778	exposure	TRUE	reported	sx2C1Q	textfile	0.00183196305839432	21.6127908100042	2401060	3	107807063	C	T	453619	0.0237501	-11.1445	10.0807	0.268932	-0.109668	0.0991996	0.268932	1
16	rs76672219	4	A	C	-0.3226	0.0682	0.9882	2.24e-06	11291	exposure	TRUE	reported	sx2C1Q	textfile	0.00197773363741141	22.3708786719855	810740	1	225057589	C	A	455259	0.00922552	-6.50672	6.39635	0.309032	-0.159037	0.156339	0.309032	1
17	rs77502336	73	C	G	0.0679	0.0141	0.318	1.47e-06	11775	exposure	TRUE	reported	sx2C1Q	textfile	0.00196555832905326	23.1860918238466	8226180	11	123394636	C	G	449032	0.329166	7.04378	31.0229	0.820384	0.0073188	0.0322342	0.820384	1
18	rs9496445	49	T	C	0.0853	0.0181	0.1545	2.44e-06	11768	exposure	TRUE	reported	sx2C1Q	textfile	0.00188373317547865	22.2058344096485	5083707	6	143047898	T	C	451070	0.152012	39.4571	23.7213	0.0962398	0.0701211	0.0421562	0.0962398	1
19	rs9684768	43	C	G	0.0692	0.014	0.626	7.7e-07	11330	exposure	TRUE	reported	sx2C1Q	textfile	0.00215174454221921	24.4275239656321	3480373	4	156930775	G	C	453292	0.354209	1.03084	31.6919	0.974052	0.00102635	0.0315538	0.974052	1
