# Supplementary material for: Evidence supported by Mendelian randomization: impact on inflammatory factors in knee osteoarthritis
Source: Front Med (Lausanne). 2024 May 28;11:1382836. doi: 10.3389/fmed.2024.1382836 (PMC11165061; doi:10.3389/fmed.2024.1382836)
Supplement: Supplementary file 1 [file Data_Sheet_1.ZIP › data/GCST90274760_5e6/GCST90274760_output.csv]

	id.exposure	id.outcome	outcome	exposure	method	nsnp	b	se	pval
1	sx2C1Q	hJKkGl	outcome	exposure	MR Egger	19	0.214242453719977	0.306940454898144	0.494618657341512
2	sx2C1Q	hJKkGl	outcome	exposure	Weighted median	19	0.00846185414715169	0.161530741070718	0.958221599048463
3	sx2C1Q	hJKkGl	outcome	exposure	Inverse variance weighted	19	0.0998508875566328	0.118616322377662	0.399901481835412
4	sx2C1Q	hJKkGl	outcome	exposure	Simple mode	19	-0.0930077601817858	0.313627133992129	0.770200734174001
5	sx2C1Q	hJKkGl	outcome	exposure	Weighted mode	19	-0.0930077601817858	0.307272842547427	0.765597815260834
