# Supplementary material for: Evidence supported by Mendelian randomization: impact on inflammatory factors in knee osteoarthritis
Source: Front Med (Lausanne). 2024 May 28;11:1382836. doi: 10.3389/fmed.2024.1382836 (PMC11165061; doi:10.3389/fmed.2024.1382836)
Supplement: Supplementary file 1 [file Data_Sheet_1.ZIP › data/GCST90274760_5e6/GCST90274760exp_5e6_clumped_online_.csv]

	V1	effect_allele.exposure	other_allele.exposure	beta.exposure	se.exposure	eaf.exposure	pval.exposure	SNP	samplesize.exposure	exposure	mr_keep.exposure	pval_origin.exposure	id.exposure	data_source.exposure
1	1	A	C	-0.0664	0.0144	0.5539	4.01e-06	rs13303278	10265	exposure	TRUE	reported	sx2C1Q	textfile
2	2	T	G	0.0632	0.0137	0.6627	3.97e-06	rs3003450	11762	exposure	TRUE	reported	sx2C1Q	textfile
3	4	A	C	-0.3226	0.0682	0.9882	2.24e-06	rs76672219	11291	exposure	TRUE	reported	sx2C1Q	textfile
4	8	T	C	0.179	0.0385	0.9692	3.33e-06	rs73200305	11778	exposure	TRUE	reported	sx2C1Q	textfile
5	30	A	G	0.0833	0.0166	0.1972	5.22e-07	rs62277657	11777	exposure	TRUE	reported	sx2C1Q	textfile
6	40	A	G	-0.0811	0.0176	0.84	4.07e-06	rs138311590	11758	exposure	TRUE	reported	sx2C1Q	textfile
7	43	C	G	0.0692	0.014	0.626	7.7e-07	rs9684768	11330	exposure	TRUE	reported	sx2C1Q	textfile
8	46	A	G	-0.0873	0.0189	0.8494	3.86e-06	rs17340161	11330	exposure	TRUE	reported	sx2C1Q	textfile
9	49	T	C	0.0853	0.0181	0.1545	2.44e-06	rs9496445	11768	exposure	TRUE	reported	sx2C1Q	textfile
10	50	A	G	0.311	0.0639	0.0191	1.13e-06	rs142970662	9834	exposure	TRUE	reported	sx2C1Q	textfile
11	51	A	T	-0.079	0.0162	0.6759	1.08e-06	rs4993886	8371	exposure	TRUE	reported	sx2C1Q	textfile
12	53	A	G	-0.2047	0.044	0.0245	3.28e-06	rs55885546	11778	exposure	TRUE	reported	sx2C1Q	textfile
13	56	A	G	-0.0674	0.0136	0.5323	7.2e-07	rs1329733	11330	exposure	TRUE	reported	sx2C1Q	textfile
14	61	T	C	0.2119	0.0435	0.038	1.11e-06	rs142585779	10266	exposure	TRUE	reported	sx2C1Q	textfile
15	62	T	C	0.0874	0.0186	0.8262	2.62e-06	rs117212234	11330	exposure	TRUE	reported	sx2C1Q	textfile
16	72	T	G	-0.2687	0.0588	0.028	4.88e-06	rs569463048	7943	exposure	TRUE	reported	sx2C1Q	textfile
17	73	C	G	0.0679	0.0141	0.318	1.47e-06	rs77502336	11775	exposure	TRUE	reported	sx2C1Q	textfile
18	75	T	C	0.1703	0.0362	0.0344	2.55e-06	rs118115625	11778	exposure	TRUE	reported	sx2C1Q	textfile
19	76	A	G	0.2112	0.0451	0.9758	2.83e-06	rs148226005	11765	exposure	TRUE	reported	sx2C1Q	textfile
20	80	T	C	-0.07	0.0153	0.7417	4.76e-06	rs1370215	11330	exposure	TRUE	reported	sx2C1Q	textfile
21	81	C	G	-0.429	0.0926	0.0088	3.61e-06	rs184082936	9368	exposure	TRUE	reported	sx2C1Q	textfile
22	87	C	G	-0.0881	0.0176	0.8122	5.57e-07	rs6509909	11330	exposure	TRUE	reported	sx2C1Q	textfile
23	92	T	C	0.0765	0.0167	0.7151	4.63e-06	rs9941952	11774	exposure	TRUE	reported	sx2C1Q	textfile
