# Supplementary material for: Evidence supported by Mendelian randomization: impact on inflammatory factors in knee osteoarthritis
Source: Front Med (Lausanne). 2024 May 28;11:1382836. doi: 10.3389/fmed.2024.1382836 (PMC11165061; doi:10.3389/fmed.2024.1382836)
Supplement: Supplementary file 1 [file Data_Sheet_1.ZIP › data/GCST90274760_5e6/GCST90274760outcome.csv]

	SNP	effect_allele.outcome	other_allele.outcome	eaf.outcome	beta.outcome	se.outcome	pval.outcome	outcome	mr_keep.outcome	pval_origin.outcome	id.outcome	data_source.outcome
1	rs118115625	T	C	0.036928	0.1446	0.0800345	0.0708064	outcome	TRUE	reported	hJKkGl	textfile
2	rs1329733	G	A	0.474647	-0.00410203	0.030233	0.892074	outcome	TRUE	reported	hJKkGl	textfile
3	rs13303278	C	A	0.430665	0.0300284	0.0306857	0.327786	outcome	TRUE	reported	hJKkGl	textfile
4	rs1370215	C	T	0.237369	0.0489493	0.035697	0.170299	outcome	TRUE	reported	hJKkGl	textfile
5	rs138311590	G	A	0.152237	-0.0143936	0.0419622	0.731588	outcome	TRUE	reported	hJKkGl	textfile
6	rs142970662	A	G	0.00888921	-0.0486506	0.161477	0.763197	outcome	TRUE	reported	hJKkGl	textfile
7	rs148226005	G	A	0.0178303	-0.0993118	0.114396	0.385319	outcome	TRUE	reported	hJKkGl	textfile
8	rs17340161	G	A	0.156425	-0.029035	0.0415793	0.484987	outcome	TRUE	reported	hJKkGl	textfile
9	rs3003450	G	T	0.336251	-0.0313617	0.0319788	0.326739	outcome	TRUE	reported	hJKkGl	textfile
10	rs4993886	T	A	0.332296	-0.00951562	0.0323324	0.768524	outcome	TRUE	reported	hJKkGl	textfile
11	rs55885546	A	G	0.021889	-0.0117301	0.102903	0.909244	outcome	TRUE	reported	hJKkGl	textfile
12	rs569463048	T	G	0.0162566	-0.178848	0.120903	0.139068	outcome	TRUE	reported	hJKkGl	textfile
13	rs62277657	A	G	0.213768	-0.0802363	0.036696	0.0287781	outcome	TRUE	reported	hJKkGl	textfile
14	rs6509909	G	C	0.177752	-0.0429097	0.039735	0.280188	outcome	TRUE	reported	hJKkGl	textfile
15	rs73200305	C	T	0.0237501	-0.109668	0.0991996	0.268932	outcome	TRUE	reported	hJKkGl	textfile
16	rs76672219	C	A	0.00922552	-0.159037	0.156339	0.309032	outcome	TRUE	reported	hJKkGl	textfile
17	rs77502336	C	G	0.329166	0.0073188	0.0322342	0.820384	outcome	TRUE	reported	hJKkGl	textfile
18	rs9496445	T	C	0.152012	0.0701211	0.0421562	0.0962398	outcome	TRUE	reported	hJKkGl	textfile
19	rs9684768	G	C	0.354209	0.00102635	0.0315538	0.974052	outcome	TRUE	reported	hJKkGl	textfile
