# Supplementary material for: Evidence supported by Mendelian randomization: impact on inflammatory factors in knee osteoarthritis
Source: Front Med (Lausanne). 2024 May 28;11:1382836. doi: 10.3389/fmed.2024.1382836 (PMC11165061; doi:10.3389/fmed.2024.1382836)
Supplement: Supplementary file 1 [file Data_Sheet_1.ZIP › data/GCST90274760_5e6/exposure_clm_F.csv]

V1	effect_allele.exposure	other_allele.exposure	beta.exposure	se.exposure	eaf.exposure	pval.exposure	SNP	samplesize.exposure	exposure	mr_keep.exposure	pval_origin.exposure	id.exposure	data_source.exposure	R2	F
1	A	C	-0.0664	0.0144	0.5539	4.01e-06	rs13303278	10265	exposure	TRUE	reported	sx2C1Q	textfile	0.00206706235603101	21.2582029911061
2	T	G	0.0632	0.0137	0.6627	3.97e-06	rs3003450	11762	exposure	TRUE	reported	sx2C1Q	textfile	0.00180603759257048	21.2774299269502
4	A	C	-0.3226	0.0682	0.9882	2.24e-06	rs76672219	11291	exposure	TRUE	reported	sx2C1Q	textfile	0.00197773363741141	22.3708786719855
8	T	C	0.179	0.0385	0.9692	3.33e-06	rs73200305	11778	exposure	TRUE	reported	sx2C1Q	textfile	0.00183196305839432	21.6127908100042
30	A	G	0.0833	0.0166	0.1972	5.22e-07	rs62277657	11777	exposure	TRUE	reported	sx2C1Q	textfile	0.00213359288368739	25.1767731895304
40	A	G	-0.0811	0.0176	0.84	4.07e-06	rs138311590	11758	exposure	TRUE	reported	sx2C1Q	textfile	0.00180259993593561	21.2296333826345
43	C	G	0.0692	0.014	0.626	7.7e-07	rs9684768	11330	exposure	TRUE	reported	sx2C1Q	textfile	0.00215174454221921	24.4275239656321
46	A	G	-0.0873	0.0189	0.8494	3.86e-06	rs17340161	11330	exposure	TRUE	reported	sx2C1Q	textfile	0.00187956744978315	21.3318346932771
49	T	C	0.0853	0.0181	0.1545	2.44e-06	rs9496445	11768	exposure	TRUE	reported	sx2C1Q	textfile	0.00188373317547865	22.2058344096485
50	A	G	0.311	0.0639	0.0191	1.13e-06	rs142970662	9834	exposure	TRUE	reported	sx2C1Q	textfile	0.00240294602469552	23.6826735009496
51	A	T	-0.079	0.0162	0.6759	1.08e-06	rs4993886	8371	exposure	TRUE	reported	sx2C1Q	textfile	0.00283279273184091	23.7749919973062
53	A	G	-0.2047	0.044	0.0245	3.28e-06	rs55885546	11778	exposure	TRUE	reported	sx2C1Q	textfile	0.00183426230371489	21.6399662629163
56	A	G	-0.0674	0.0136	0.5323	7.2e-07	rs1329733	11330	exposure	TRUE	reported	sx2C1Q	textfile	0.0021630752958151	24.5564343675272
61	T	C	0.2119	0.0435	0.038	1.11e-06	rs142585779	10266	exposure	TRUE	reported	sx2C1Q	textfile	0.00230610699677199	23.7245936663172
62	T	C	0.0874	0.0186	0.8262	2.62e-06	rs117212234	11330	exposure	TRUE	reported	sx2C1Q	textfile	0.00194500865358711	22.075996031152
72	T	G	-0.2687	0.0588	0.028	4.88e-06	rs569463048	7943	exposure	TRUE	reported	sx2C1Q	textfile	0.00262213979517421	20.8771549322363
73	C	G	0.0679	0.0141	0.318	1.47e-06	rs77502336	11775	exposure	TRUE	reported	sx2C1Q	textfile	0.00196555832905326	23.1860918238466
75	T	C	0.1703	0.0362	0.0344	2.55e-06	rs118115625	11778	exposure	TRUE	reported	sx2C1Q	textfile	0.00187553557111056	22.1278083771199
76	A	G	0.2112	0.0451	0.9758	2.83e-06	rs148226005	11765	exposure	TRUE	reported	sx2C1Q	textfile	0.0018605187316394	21.9260757148531
80	T	C	-0.07	0.0153	0.7417	4.76e-06	rs1370215	11330	exposure	TRUE	reported	sx2C1Q	textfile	0.00184408821259944	20.9284251344251
81	C	G	-0.429	0.0926	0.0088	3.61e-06	rs184082936	9368	exposure	TRUE	reported	sx2C1Q	textfile	0.00228587170091291	21.4585257875915
87	C	G	-0.0881	0.0176	0.8122	5.57e-07	rs6509909	11330	exposure	TRUE	reported	sx2C1Q	textfile	0.00220666886963672	25.052427366824
92	T	C	0.0765	0.0167	0.7151	4.63e-06	rs9941952	11774	exposure	TRUE	reported	sx2C1Q	textfile	0.00177906808545319	20.9805152670829
