# Supplementary material for: Evidence supported by Mendelian randomization: impact on inflammatory factors in knee osteoarthritis
Source: Front Med (Lausanne). 2024 May 28;11:1382836. doi: 10.3389/fmed.2024.1382836 (PMC11165061; doi:10.3389/fmed.2024.1382836)
Supplement: Supplementary file 1 [file Data_Sheet_1.ZIP › data/GCST90274761_5e6/761.table.MRresult.csv]

id.exposure	id.outcome	outcome	exposure	method	nsnp	b	se	pval	lo_ci	up_ci	or	or_lci95	or_uci95
Zvc3Lg	1GVxjX	outcome	exposure	MR Egger	8	-0.283311289209225	0.4313597645334	0.535681911422718	-1.12877642769469	0.56215384927624	0.753285261785431	0.323428752878418	1.75444724865403
Zvc3Lg	1GVxjX	outcome	exposure	Weighted median	8	-0.370057808618275	0.214959597367466	0.0851560316664186	-0.791378619458509	0.0512630022219588	0.690694401394244	0.453219547105117	1.05259969294022
Zvc3Lg	1GVxjX	outcome	exposure	Inverse variance weighted	8	-0.244451760787375	0.164968672302254	0.138391611811681	-0.567790358499793	0.0788868369250436	0.783133765210409	0.566776428789121	1.08208186343053
Zvc3Lg	1GVxjX	outcome	exposure	Simple mode	8	-0.437628246865865	0.29416407578118	0.18042913026921	-1.01418983539698	0.138933341665248	0.645565729337275	0.362696154419756	1.14904750385759
Zvc3Lg	1GVxjX	outcome	exposure	Weighted mode	8	-0.423244481833281	0.30592596334427	0.209026858231431	-1.02285936998805	0.176370406321488	0.654918497862517	0.359565338530824	1.19287982705743
