# Supplementary material for: Evidence supported by Mendelian randomization: impact on inflammatory factors in knee osteoarthritis
Source: Front Med (Lausanne). 2024 May 28;11:1382836. doi: 10.3389/fmed.2024.1382836 (PMC11165061; doi:10.3389/fmed.2024.1382836)
Supplement: Supplementary file 1 [file Data_Sheet_1.ZIP › data/GCST90274761_5e6/761.table.heterogeneity.csv]

id.exposure	id.outcome	outcome	exposure	method	Q	Q_df	Q_pval
Zvc3Lg	1GVxjX	outcome	exposure	MR Egger	6.82834441036755	6	0.337014082129622
Zvc3Lg	1GVxjX	outcome	exposure	Inverse variance weighted	6.83942464883913	7	0.44578839181294
