# Supplementary material for: Evidence supported by Mendelian randomization: impact on inflammatory factors in knee osteoarthritis
Source: Front Med (Lausanne). 2024 May 28;11:1382836. doi: 10.3389/fmed.2024.1382836 (PMC11165061; doi:10.3389/fmed.2024.1382836)
Supplement: Supplementary file 1 [file Data_Sheet_1.ZIP › data/GCST90274761_5e6/GCST90274761SNP_harmonised.csv]

	SNP	effect_allele.exposure	other_allele.exposure	effect_allele.outcome	other_allele.outcome	beta.exposure	beta.outcome	eaf.exposure	eaf.outcome	remove	palindromic	ambiguous	id.outcome	se.outcome	pval.outcome	outcome	mr_keep.outcome	pval_origin.outcome	data_source.outcome	V1	se.exposure	pval.exposure	samplesize.exposure	exposure	mr_keep.exposure	pval_origin.exposure	id.exposure	data_source.exposure	R2	F	action	mr_keep	samplesize.outcome
1	rs115455827	A	G	A	G	0.1447	0.126713	0.9489	0.9598563	FALSE	FALSE	FALSE	1GVxjX	0.0762295	0.0964607	outcome	TRUE	reported	textfile	9	0.0305	2.09e-06	11792	exposure	TRUE	reported	Zvc3Lg	textfile	0.00190511739273724	22.5042072169508	2	TRUE	NA
2	rs138101212	C	G	C	G	-0.1575	0.0606333	0.9519	0.953406	FALSE	TRUE	FALSE	1GVxjX	0.0719978	0.399701	outcome	TRUE	reported	textfile	17	0.0341	3.86e-06	9898	exposure	TRUE	reported	Zvc3Lg	textfile	0.00215065073699668	21.3287102998447	2	TRUE	NA
3	rs148317708	A	G	A	G	-0.212	0.101791	0.0295	0.0306125	FALSE	FALSE	FALSE	1GVxjX	0.0875055	0.244728	outcome	TRUE	reported	textfile	37	0.042	4.47e-07	10919	exposure	TRUE	reported	Zvc3Lg	textfile	0.00232797370359359	25.4737912382647	2	TRUE	NA
4	rs2470622	A	G	A	G	-0.1229	0.0420529	0.9127	0.9161473	FALSE	FALSE	FALSE	1GVxjX	0.0547089	0.442091	outcome	TRUE	reported	textfile	22	0.0242	3.8e-07	11345	exposure	TRUE	reported	Zvc3Lg	textfile	0.00226820522070656	25.7867414400338	2	TRUE	NA
5	rs2691530	T	C	T	C	-0.067	0.0450353	0.5969	0.611386	FALSE	FALSE	FALSE	1GVxjX	0.0308803	0.144736	outcome	TRUE	reported	textfile	14	0.0133	4.71e-07	11793	exposure	TRUE	reported	Zvc3Lg	textfile	0.00214727897062364	25.3730493579302	2	TRUE	NA
6	rs2712427	A	G	A	G	0.0626	0.00863569	0.4935	0.504167	FALSE	FALSE	FALSE	1GVxjX	0.030691	0.778423	outcome	TRUE	reported	textfile	3	0.0134	2.99e-06	11345	exposure	TRUE	reported	Zvc3Lg	textfile	0.00191999423662684	21.8203896484242	2	TRUE	NA
7	rs428324	T	C	T	C	0.0692	-0.0148071	0.6047	0.597667	FALSE	FALSE	FALSE	1GVxjX	0.0319494	0.643038	outcome	TRUE	reported	textfile	49	0.0148	2.93e-06	10281	exposure	TRUE	reported	Zvc3Lg	textfile	0.00212192914405764	21.8576901415015	2	TRUE	NA
8	rs7171268	T	C	T	C	0.1554	-0.0863366	0.9514	0.9613953	FALSE	FALSE	FALSE	1GVxjX	0.0788797	0.273721	outcome	TRUE	reported	textfile	31	0.0329	2.32e-06	11345	exposure	TRUE	reported	Zvc3Lg	textfile	0.00196269360860957	22.3066146524664	2	TRUE	NA
