# Supplementary material for: Evidence supported by Mendelian randomization: impact on inflammatory factors in knee osteoarthritis
Source: Front Med (Lausanne). 2024 May 28;11:1382836. doi: 10.3389/fmed.2024.1382836 (PMC11165061; doi:10.3389/fmed.2024.1382836)
Supplement: Supplementary file 1 [file Data_Sheet_1.ZIP › data/GCST90274761_5e6/GCST90274761_exp_merged.csv]

	SNP	V1.x	effect_allele.exposure	other_allele.exposure	beta.exposure	se.exposure	eaf.exposure	pval.exposure	samplesize.exposure	exposure	mr_keep.exposure	pval_origin.exposure	id.exposure	data_source.exposure	R2	F	V1.y	chromosome	base_pair_location	effect_allele	other_allele	N	effect_allele_frequency	T	SE_T	P_noSPA	beta	standard_error	p_value	CONVERGE
1	rs115455827	9	A	G	0.1447	0.0305	0.9489	2.09e-06	11792	exposure	TRUE	reported	Zvc3Lg	textfile	0.00190511739273724	22.5042072169508	3982505	5	78787853	G	A	456348	0.0401437	-21.806	13.1183	0.0964607	-0.126713	0.0762295	0.0964607	1
2	rs138101212	17	C	G	-0.1575	0.0341	0.9519	3.86e-06	9898	exposure	TRUE	reported	Zvc3Lg	textfile	0.00215065073699668	21.3287102998447	5599537	7	83692474	G	C	447525	0.046594	-11.697	13.8893	0.399701	-0.0606333	0.0719978	0.399701	1
3	rs148317708	37	A	G	-0.212	0.042	0.0295	4.47e-07	10919	exposure	TRUE	reported	Zvc3Lg	textfile	0.00232797370359359	25.4737912382647	10859592	18	50513818	A	G	455010	0.0306125	13.2935	11.4279	0.244728	0.101791	0.0875055	0.244728	1
4	rs2470622	22	A	G	-0.1229	0.0242	0.9127	3.8e-07	11345	exposure	TRUE	reported	Zvc3Lg	textfile	0.00226820522070656	25.7867414400338	6387012	8	102489704	G	A	448119	0.0838527	-14.0501	18.2786	0.442091	-0.0420529	0.0547089	0.442091	1
5	rs2691530	14	T	C	-0.067	0.0133	0.5969	4.71e-07	11793	exposure	TRUE	reported	Zvc3Lg	textfile	0.00214727897062364	25.3730493579302	5574592	7	77960243	C	T	455312	0.388614	-47.2268	32.3831	0.144736	-0.0450353	0.0308803	0.144736	1
6	rs2712427	3	A	G	0.0626	0.0134	0.4935	2.99e-06	11345	exposure	TRUE	reported	Zvc3Lg	textfile	0.00191999423662684	21.8203896484242	2489841	3	128431622	G	A	438480	0.495833	-9.16799	32.5828	0.778423	-0.00863569	0.030691	0.778423	1
7	rs428324	49	T	C	0.0692	0.0148	0.6047	2.93e-06	10281	exposure	TRUE	reported	Zvc3Lg	textfile	0.00212192914405764	21.8576901415015	10988328	18	77253338	C	T	420550	0.402333	14.5059	31.2995	0.643038	0.0148071	0.0319494	0.643038	1
8	rs7171268	31	T	C	0.1554	0.0329	0.9514	2.32e-06	11345	exposure	TRUE	reported	Zvc3Lg	textfile	0.00196269360860957	22.3066146524664	9878234	15	81221771	C	T	450450	0.0386047	13.876	12.6775	0.273721	0.0863366	0.0788797	0.273721	1
