# Supplementary material for: Evidence supported by Mendelian randomization: impact on inflammatory factors in knee osteoarthritis
Source: Front Med (Lausanne). 2024 May 28;11:1382836. doi: 10.3389/fmed.2024.1382836 (PMC11165061; doi:10.3389/fmed.2024.1382836)
Supplement: Supplementary file 1 [file Data_Sheet_1.ZIP › data/GCST90274761_5e6/GCST90274761_output.csv]

	id.exposure	id.outcome	outcome	exposure	method	nsnp	b	se	pval
1	Zvc3Lg	1GVxjX	outcome	exposure	MR Egger	8	-0.283311289209225	0.4313597645334	0.535681911422718
2	Zvc3Lg	1GVxjX	outcome	exposure	Weighted median	8	-0.370057808618275	0.206298611927661	0.0728455934329455
3	Zvc3Lg	1GVxjX	outcome	exposure	Inverse variance weighted	8	-0.244451760787375	0.164968672302254	0.138391611811681
4	Zvc3Lg	1GVxjX	outcome	exposure	Simple mode	8	-0.437628246865865	0.289039033749542	0.17377522364786
5	Zvc3Lg	1GVxjX	outcome	exposure	Weighted mode	8	-0.423244481833281	0.283094493115395	0.178548866354738
