# Supplementary material for: Evidence supported by Mendelian randomization: impact on inflammatory factors in knee osteoarthritis
Source: Front Med (Lausanne). 2024 May 28;11:1382836. doi: 10.3389/fmed.2024.1382836 (PMC11165061; doi:10.3389/fmed.2024.1382836)
Supplement: Supplementary file 1 [file Data_Sheet_1.ZIP › data/GCST90274761_5e6/GCST90274761exp_5e6_clumped_online_.csv]

	V1	effect_allele.exposure	other_allele.exposure	beta.exposure	se.exposure	eaf.exposure	pval.exposure	SNP	samplesize.exposure	exposure	mr_keep.exposure	pval_origin.exposure	id.exposure	data_source.exposure
1	3	A	G	0.0626	0.0134	0.4935	2.99e-06	rs2712427	11345	exposure	TRUE	reported	Zvc3Lg	textfile
2	9	A	G	0.1447	0.0305	0.9489	2.09e-06	rs115455827	11792	exposure	TRUE	reported	Zvc3Lg	textfile
3	12	A	C	0.2444	0.0522	0.0197	2.84e-06	rs117097664	11345	exposure	TRUE	reported	Zvc3Lg	textfile
4	14	T	C	-0.067	0.0133	0.5969	4.71e-07	rs2691530	11793	exposure	TRUE	reported	Zvc3Lg	textfile
5	17	C	G	-0.1575	0.0341	0.9519	3.86e-06	rs138101212	9898	exposure	TRUE	reported	Zvc3Lg	textfile
6	22	A	G	-0.1229	0.0242	0.9127	3.8e-07	rs2470622	11345	exposure	TRUE	reported	Zvc3Lg	textfile
7	28	A	T	0.1657	0.0359	0.9437	3.92e-06	rs7136254	9827	exposure	TRUE	reported	Zvc3Lg	textfile
8	31	T	C	0.1554	0.0329	0.9514	2.32e-06	rs7171268	11345	exposure	TRUE	reported	Zvc3Lg	textfile
9	37	A	G	-0.212	0.042	0.0295	4.47e-07	rs148317708	10919	exposure	TRUE	reported	Zvc3Lg	textfile
10	49	T	C	0.0692	0.0148	0.6047	2.93e-06	rs428324	10281	exposure	TRUE	reported	Zvc3Lg	textfile
