# Supplementary material for: Evidence supported by Mendelian randomization: impact on inflammatory factors in knee osteoarthritis
Source: Front Med (Lausanne). 2024 May 28;11:1382836. doi: 10.3389/fmed.2024.1382836 (PMC11165061; doi:10.3389/fmed.2024.1382836)
Supplement: Supplementary file 1 [file Data_Sheet_1.ZIP › data/GCST90274761_5e6/GCST90274761outcome.csv]

	SNP	effect_allele.outcome	other_allele.outcome	eaf.outcome	beta.outcome	se.outcome	pval.outcome	outcome	mr_keep.outcome	pval_origin.outcome	id.outcome	data_source.outcome
1	rs115455827	G	A	0.0401437	-0.126713	0.0762295	0.0964607	outcome	TRUE	reported	1GVxjX	textfile
2	rs138101212	G	C	0.046594	-0.0606333	0.0719978	0.399701	outcome	TRUE	reported	1GVxjX	textfile
3	rs148317708	A	G	0.0306125	0.101791	0.0875055	0.244728	outcome	TRUE	reported	1GVxjX	textfile
4	rs2470622	G	A	0.0838527	-0.0420529	0.0547089	0.442091	outcome	TRUE	reported	1GVxjX	textfile
5	rs2691530	C	T	0.388614	-0.0450353	0.0308803	0.144736	outcome	TRUE	reported	1GVxjX	textfile
6	rs2712427	G	A	0.495833	-0.00863569	0.030691	0.778423	outcome	TRUE	reported	1GVxjX	textfile
7	rs428324	C	T	0.402333	0.0148071	0.0319494	0.643038	outcome	TRUE	reported	1GVxjX	textfile
8	rs7171268	C	T	0.0386047	0.0863366	0.0788797	0.273721	outcome	TRUE	reported	1GVxjX	textfile
