# Supplementary material for: Evidence supported by Mendelian randomization: impact on inflammatory factors in knee osteoarthritis
Source: Front Med (Lausanne). 2024 May 28;11:1382836. doi: 10.3389/fmed.2024.1382836 (PMC11165061; doi:10.3389/fmed.2024.1382836)
Supplement: Supplementary file 1 [file Data_Sheet_1.ZIP › data/GCST90274762_5e6/762.table.MRresult.csv]

id.exposure	id.outcome	outcome	exposure	method	nsnp	b	se	pval	lo_ci	up_ci	or	or_lci95	or_uci95
plTvKH	6ijKvr	outcome	exposure	MR Egger	22	0.181828922193082	0.272071785033784	0.511574293342443	-0.351431776473136	0.715089620859299	1.19940898406835	0.703679855845963	2.04436989223518
plTvKH	6ijKvr	outcome	exposure	Weighted median	22	-0.0433570339710015	0.152353053841455	0.775963914334044	-0.341969019500253	0.255254951558249	0.957569444206344	0.71037021199245	1.29079066801775
plTvKH	6ijKvr	outcome	exposure	Inverse variance weighted	22	0.0338145897333673	0.112191255912491	0.763108507520414	-0.186080271855116	0.253709451321851	1.03439280190217	0.830206950055101	1.28879729151389
plTvKH	6ijKvr	outcome	exposure	Simple mode	22	-0.0971084290621946	0.274897961152838	0.727420463556185	-0.635908432921756	0.441691574797367	0.907457606021451	0.529454296072104	1.55533596164084
plTvKH	6ijKvr	outcome	exposure	Weighted mode	22	-0.0831397501477338	0.249510798064825	0.742278888522689	-0.57218091435479	0.405901414059323	0.920222536998192	0.564293420104128	1.50065460171967
