# Supplementary material for: Evidence supported by Mendelian randomization: impact on inflammatory factors in knee osteoarthritis
Source: Front Med (Lausanne). 2024 May 28;11:1382836. doi: 10.3389/fmed.2024.1382836 (PMC11165061; doi:10.3389/fmed.2024.1382836)
Supplement: Supplementary file 1 [file Data_Sheet_1.ZIP › data/GCST90274762_5e6/GCST90274762_exp_merged.csv]

	SNP	V1.x	effect_allele.exposure	other_allele.exposure	beta.exposure	se.exposure	eaf.exposure	pval.exposure	samplesize.exposure	exposure	mr_keep.exposure	pval_origin.exposure	id.exposure	data_source.exposure	R2	F	V1.y	chromosome	base_pair_location	effect_allele	other_allele	N	effect_allele_frequency	T	SE_T	P_noSPA	beta	standard_error	p_value	CONVERGE
1	rs12188775	69	T	G	0.1213	0.0247	0.9435	9.06e-07	14737	exposure	TRUE	reported	plTvKH	textfile	0.0016338360163635	24.1139719770298	4222105	5	132971762	G	T	454415	0.0460086	-8.98821	13.9234	0.518574	-0.046364	0.0718214	0.518574	1
2	rs12259196	187	A	G	-0.075	0.0148	0.1928	4.03e-07	13244	exposure	TRUE	reported	plTvKH	textfile	0.00193525696063246	25.6763630329784	7485795	10	89839430	A	G	454779	0.20235	-32.9507	26.6574	0.216428	-0.0463692	0.037513	0.216428	1
3	rs12533747	80	A	G	0.1389	0.0276	0.0802	4.84e-07	14295	exposure	TRUE	reported	plTvKH	textfile	0.00176861534082009	25.3236067857877	5382898	7	30944899	A	G	436823	0.0363557	20.6766	12.1679	0.0892688	0.139651	0.0821832	0.0892688	1
4	rs12539643	84	C	G	0.1867	0.0408	0.966	4.74e-06	11344	exposure	TRUE	reported	plTvKH	textfile	0.00184247319323736	20.9359048010703	5868866	7	151019021	G	C	454625	0.029047	6.49964	11.1103	0.55854	0.0526549	0.0900067	0.55854	1
5	rs140072192	199	A	G	0.2773	0.0602	0.0196	4.1e-06	11925	exposure	TRUE	reported	plTvKH	textfile	0.00177613640853937	21.2145543413715	9991390	16	3327943	A	G	444411	0.0135494	2.80006	7.58252	0.71192	0.0487013	0.131882	0.71192	1
6	rs146718647	41	T	C	0.2608	0.0499	0.0156	1.73e-07	12373	exposure	TRUE	reported	plTvKH	textfile	0.00220283179841999	27.3113945867085	472602	1	115827784	T	C	456304	0.0175508	-4.14974	8.73806	0.634855	-0.054349	0.114442	0.634855	1
7	rs148834134	211	T	C	0.2541	0.0556	0.0235	4.87e-06	13421	exposure	TRUE	reported	plTvKH	textfile	0.00155381579596392	20.883102660823	11653263	21	43942626	T	C	447383	0.00961369	-3.66592	6.47004	0.570986	-0.0875728	0.154558	0.570986	1
8	rs17647697	83	A	C	-0.1617	0.0352	0.9727	4.35e-06	14741	exposure	TRUE	reported	plTvKH	textfile	0.00142950768744898	21.0996759542899	5781945	7	130302087	C	A	456348	0.021648	-5.88084	9.63682	0.541698	-0.0633245	0.103769	0.541698	1
9	rs17689534	65	A	G	0.2208	0.0462	0.0229	1.76e-06	13421	exposure	TRUE	reported	plTvKH	textfile	0.00169898999395711	22.8375474935886	3528531	4	166807640	A	G	453762	0.013376	3.61621	7.56628	0.632694	0.0631668	0.132165	0.632694	1
10	rs1878359	94	A	G	0.0626	0.0126	0.719	6.76e-07	14740	exposure	TRUE	reported	plTvKH	textfile	0.00167179658227503	24.6801983007385	6471225	8	122948812	G	A	444328	0.262966	11.0115	28.8366	0.702567	0.0132421	0.0346781	0.702567	1
11	rs3128517	174	T	C	-0.0775	0.0118	0.4965	5.11e-11	14295	exposure	TRUE	reported	plTvKH	textfile	0.00300847700538065	43.1299172020519	6868670	9	90362040	T	C	433320	0.496236	5.7599	32.4118	0.858951	0.00548288	0.030853	0.858951	1
12	rs34559191	208	T	C	0.0607	0.0124	0.3088	9.82e-07	13675	exposure	TRUE	reported	plTvKH	textfile	0.00174922764233065	23.95909947267	11069558	19	16434937	T	C	445320	0.302506	70.1469	30.1706	0.0200715	0.0770622	0.0331595	0.0201263	1
13	rs397081	76	T	C	0.1203	0.0262	0.9514	4.4e-06	14743	exposure	TRUE	reported	plTvKH	textfile	0.0014279802449871	21.0799585557375	4595964	6	32192617	C	T	456348	0.0415681	-7.61457	13.2577	0.56573	-0.0433222	0.0754279	0.56573	1
14	rs4017	63	T	C	-0.1187	0.0258	0.9491	4.21e-06	14742	exposure	TRUE	reported	plTvKH	textfile	0.00143377990603655	21.1642607067061	3514512	4	164064099	C	T	456199	0.0505821	-2.03541	14.6261	0.889321	-0.00951474	0.0683711	0.889321	1
15	rs4899264	191	C	G	-0.055	0.0117	0.5283	2.59e-06	14295	exposure	TRUE	reported	plTvKH	textfile	0.00154347164939794	22.0949432032741	9473790	14	69285337	G	C	448390	0.475774	21.9979	32.9116	0.503884	0.0203087	0.0303844	0.503884	1
16	rs62092633	201	T	C	-0.1249	0.0259	0.1005	1.42e-06	11344	exposure	TRUE	reported	plTvKH	textfile	0.00204583087049661	23.2513821285128	10879572	18	55441626	T	C	440773	0.0542638	-15.079	14.7919	0.30801	-0.0689166	0.0676046	0.30801	1
17	rs62494116	93	T	C	0.0578	0.0117	0.6636	7.81e-07	14729	exposure	TRUE	reported	plTvKH	textfile	0.00165421395536671	24.4019750082828	6005391	8	13332042	C	T	452397	0.331002	12.8603	31.0956	0.679187	0.0133	0.0321589	0.679187	1
18	rs6328	45	A	C	-0.0797	0.0122	0.3498	6.46e-11	13224	exposure	TRUE	reported	plTvKH	textfile	0.00321687966840072	42.670849965281	472609	1	115829943	A	C	454905	0.332063	3.04385	31.3055	0.922543	0.00310587	0.0319433	0.922543	1
19	rs72673086	62	A	G	0.0584	0.0126	0.3152	3.57e-06	12858	exposure	TRUE	reported	plTvKH	textfile	0.00166796214909051	21.4791477942231	3224345	4	96824143	A	G	455662	0.289451	-40.9032	30.1439	0.174803	-0.0450151	0.0331742	0.174803	1
20	rs73688756	81	A	C	0.1052	0.0229	0.0816	4.35e-06	14295	exposure	TRUE	reported	plTvKH	textfile	0.00147412963326064	21.1008402220523	5383602	7	31114263	A	C	456348	0.085895	4.97251	18.6359	0.789605	0.0143177	0.0536598	0.789605	1
21	rs773574	4	A	G	-0.0589	0.012	0.5886	9.19e-07	14295	exposure	TRUE	reported	plTvKH	textfile	0.00168249052070492	24.0883654589794	464576	1	113817780	G	A	456348	0.426787	-68.7961	32.8916	0.0364743	-0.0635906	0.030411	0.0365247	1
22	rs77493302	73	T	C	0.0853	0.0185	0.8904	4.01e-06	14743	exposure	TRUE	reported	plTvKH	textfile	0.001439935150366	21.2566923099829	4428868	6	838092	C	T	448184	0.0983592	-1.75668	19.5791	0.928508	-0.00458255	0.0510749	0.928508	1
23	rs9479501	77	T	G	0.0629	0.0137	0.2135	4.41e-06	14729	exposure	TRUE	reported	plTvKH	textfile	0.00142911045265662	21.0766304691844	5128445	6	153400418	T	G	451719	0.230658	-1.08766	27.8718	0.968871	-0.00140012	0.0358785	0.968871	1
