# Supplementary material for: Evidence supported by Mendelian randomization: impact on inflammatory factors in knee osteoarthritis
Source: Front Med (Lausanne). 2024 May 28;11:1382836. doi: 10.3389/fmed.2024.1382836 (PMC11165061; doi:10.3389/fmed.2024.1382836)
Supplement: Supplementary file 1 [file Data_Sheet_1.ZIP › data/GCST90274762_5e6/GCST90274762_outTab.csv]

	SNP	effect_allele.exposure	other_allele.exposure	effect_allele.outcome	other_allele.outcome	beta.exposure	beta.outcome	eaf.exposure	eaf.outcome	remove	palindromic	ambiguous	id.outcome	se.outcome	pval.outcome	outcome	mr_keep.outcome	pval_origin.outcome	data_source.outcome	V1	se.exposure	pval.exposure	samplesize.exposure	exposure	mr_keep.exposure	pval_origin.exposure	id.exposure	data_source.exposure	R2	F	action	mr_keep	samplesize.outcome
1	rs12188775	T	G	T	G	0.1213	0.046364	0.9435	0.9539914	FALSE	FALSE	FALSE	6ijKvr	0.0718214	0.518574	outcome	TRUE	reported	textfile	69	0.0247	9.06e-07	14737	exposure	TRUE	reported	plTvKH	textfile	0.0016338360163635	24.1139719770298	2	TRUE	NA
2	rs12259196	A	G	A	G	-0.075	-0.0463692	0.1928	0.20235	FALSE	FALSE	FALSE	6ijKvr	0.037513	0.216428	outcome	TRUE	reported	textfile	187	0.0148	4.03e-07	13244	exposure	TRUE	reported	plTvKH	textfile	0.00193525696063246	25.6763630329784	2	TRUE	NA
3	rs12533747	A	G	A	G	0.1389	0.139651	0.0802	0.0363557	FALSE	FALSE	FALSE	6ijKvr	0.0821832	0.0892688	outcome	TRUE	reported	textfile	80	0.0276	4.84e-07	14295	exposure	TRUE	reported	plTvKH	textfile	0.00176861534082009	25.3236067857877	2	TRUE	NA
4	rs12539643	C	G	C	G	0.1867	-0.0526549	0.966	0.970953	FALSE	TRUE	FALSE	6ijKvr	0.0900067	0.55854	outcome	TRUE	reported	textfile	84	0.0408	4.74e-06	11344	exposure	TRUE	reported	plTvKH	textfile	0.00184247319323736	20.9359048010703	2	TRUE	NA
5	rs140072192	A	G	A	G	0.2773	0.0487013	0.0196	0.0135494	FALSE	FALSE	FALSE	6ijKvr	0.131882	0.71192	outcome	TRUE	reported	textfile	199	0.0602	4.1e-06	11925	exposure	TRUE	reported	plTvKH	textfile	0.00177613640853937	21.2145543413715	2	TRUE	NA
6	rs146718647	T	C	T	C	0.2608	-0.054349	0.0156	0.0175508	FALSE	FALSE	FALSE	6ijKvr	0.114442	0.634855	outcome	TRUE	reported	textfile	41	0.0499	1.73e-07	12373	exposure	TRUE	reported	plTvKH	textfile	0.00220283179841999	27.3113945867085	2	TRUE	NA
7	rs148834134	T	C	T	C	0.2541	-0.0875728	0.0235	0.00961369	FALSE	FALSE	FALSE	6ijKvr	0.154558	0.570986	outcome	TRUE	reported	textfile	211	0.0556	4.87e-06	13421	exposure	TRUE	reported	plTvKH	textfile	0.00155381579596392	20.883102660823	2	TRUE	NA
8	rs17647697	A	C	A	C	-0.1617	0.0633245	0.9727	0.978352	FALSE	FALSE	FALSE	6ijKvr	0.103769	0.541698	outcome	TRUE	reported	textfile	83	0.0352	4.35e-06	14741	exposure	TRUE	reported	plTvKH	textfile	0.00142950768744898	21.0996759542899	2	TRUE	NA
9	rs17689534	A	G	A	G	0.2208	0.0631668	0.0229	0.013376	FALSE	FALSE	FALSE	6ijKvr	0.132165	0.632694	outcome	TRUE	reported	textfile	65	0.0462	1.76e-06	13421	exposure	TRUE	reported	plTvKH	textfile	0.00169898999395711	22.8375474935886	2	TRUE	NA
10	rs1878359	A	G	A	G	0.0626	-0.0132421	0.719	0.737034	FALSE	FALSE	FALSE	6ijKvr	0.0346781	0.702567	outcome	TRUE	reported	textfile	94	0.0126	6.76e-07	14740	exposure	TRUE	reported	plTvKH	textfile	0.00167179658227503	24.6801983007385	2	TRUE	NA
11	rs3128517	T	C	T	C	-0.0775	0.00548288	0.4965	0.496236	FALSE	FALSE	FALSE	6ijKvr	0.030853	0.858951	outcome	TRUE	reported	textfile	174	0.0118	5.11e-11	14295	exposure	TRUE	reported	plTvKH	textfile	0.00300847700538065	43.1299172020519	2	TRUE	NA
12	rs34559191	T	C	T	C	0.0607	0.0770622	0.3088	0.302506	FALSE	FALSE	FALSE	6ijKvr	0.0331595	0.0201263	outcome	TRUE	reported	textfile	208	0.0124	9.82e-07	13675	exposure	TRUE	reported	plTvKH	textfile	0.00174922764233065	23.95909947267	2	TRUE	NA
13	rs397081	T	C	T	C	0.1203	0.0433222	0.9514	0.9584319	FALSE	FALSE	FALSE	6ijKvr	0.0754279	0.56573	outcome	TRUE	reported	textfile	76	0.0262	4.4e-06	14743	exposure	TRUE	reported	plTvKH	textfile	0.0014279802449871	21.0799585557375	2	TRUE	NA
14	rs4017	T	C	T	C	-0.1187	0.00951474	0.9491	0.9494179	FALSE	FALSE	FALSE	6ijKvr	0.0683711	0.889321	outcome	TRUE	reported	textfile	63	0.0258	4.21e-06	14742	exposure	TRUE	reported	plTvKH	textfile	0.00143377990603655	21.1642607067061	2	TRUE	NA
16	rs62092633	T	C	T	C	-0.1249	-0.0689166	0.1005	0.0542638	FALSE	FALSE	FALSE	6ijKvr	0.0676046	0.30801	outcome	TRUE	reported	textfile	201	0.0259	1.42e-06	11344	exposure	TRUE	reported	plTvKH	textfile	0.00204583087049661	23.2513821285128	2	TRUE	NA
17	rs62494116	T	C	T	C	0.0578	-0.0133	0.6636	0.668998	FALSE	FALSE	FALSE	6ijKvr	0.0321589	0.679187	outcome	TRUE	reported	textfile	93	0.0117	7.81e-07	14729	exposure	TRUE	reported	plTvKH	textfile	0.00165421395536671	24.4019750082828	2	TRUE	NA
18	rs6328	A	C	A	C	-0.0797	0.00310587	0.3498	0.332063	FALSE	FALSE	FALSE	6ijKvr	0.0319433	0.922543	outcome	TRUE	reported	textfile	45	0.0122	6.46e-11	13224	exposure	TRUE	reported	plTvKH	textfile	0.00321687966840072	42.670849965281	2	TRUE	NA
19	rs72673086	A	G	A	G	0.0584	-0.0450151	0.3152	0.289451	FALSE	FALSE	FALSE	6ijKvr	0.0331742	0.174803	outcome	TRUE	reported	textfile	62	0.0126	3.57e-06	12858	exposure	TRUE	reported	plTvKH	textfile	0.00166796214909051	21.4791477942231	2	TRUE	NA
20	rs73688756	A	C	A	C	0.1052	0.0143177	0.0816	0.085895	FALSE	FALSE	FALSE	6ijKvr	0.0536598	0.789605	outcome	TRUE	reported	textfile	81	0.0229	4.35e-06	14295	exposure	TRUE	reported	plTvKH	textfile	0.00147412963326064	21.1008402220523	2	TRUE	NA
21	rs773574	A	G	A	G	-0.0589	0.0635906	0.5886	0.573213	FALSE	FALSE	FALSE	6ijKvr	0.030411	0.0365247	outcome	TRUE	reported	textfile	4	0.012	9.19e-07	14295	exposure	TRUE	reported	plTvKH	textfile	0.00168249052070492	24.0883654589794	2	TRUE	NA
22	rs77493302	T	C	T	C	0.0853	0.00458255	0.8904	0.9016408	FALSE	FALSE	FALSE	6ijKvr	0.0510749	0.928508	outcome	TRUE	reported	textfile	73	0.0185	4.01e-06	14743	exposure	TRUE	reported	plTvKH	textfile	0.001439935150366	21.2566923099829	2	TRUE	NA
23	rs9479501	T	G	T	G	0.0629	-0.00140012	0.2135	0.230658	FALSE	FALSE	FALSE	6ijKvr	0.0358785	0.968871	outcome	TRUE	reported	textfile	77	0.0137	4.41e-06	14729	exposure	TRUE	reported	plTvKH	textfile	0.00142911045265662	21.0766304691844	2	TRUE	NA
