# Supplementary material for: Evidence supported by Mendelian randomization: impact on inflammatory factors in knee osteoarthritis
Source: Front Med (Lausanne). 2024 May 28;11:1382836. doi: 10.3389/fmed.2024.1382836 (PMC11165061; doi:10.3389/fmed.2024.1382836)
Supplement: Supplementary file 1 [file Data_Sheet_1.ZIP › data/GCST90274762_5e6/GCST90274762_output.csv]

	id.exposure	id.outcome	outcome	exposure	method	nsnp	b	se	pval
1	plTvKH	6ijKvr	outcome	exposure	MR Egger	22	0.181828922193082	0.272071785033784	0.511574293342443
2	plTvKH	6ijKvr	outcome	exposure	Weighted median	22	-0.0433570339710015	0.152749572299736	0.776530011938596
3	plTvKH	6ijKvr	outcome	exposure	Inverse variance weighted	22	0.0338145897333673	0.112191255912491	0.763108507520414
4	plTvKH	6ijKvr	outcome	exposure	Simple mode	22	-0.0971084290621946	0.279484222058339	0.73170709148118
5	plTvKH	6ijKvr	outcome	exposure	Weighted mode	22	-0.0831397501477338	0.26677628941149	0.758382522590607
