# Supplementary material for: Evidence supported by Mendelian randomization: impact on inflammatory factors in knee osteoarthritis
Source: Front Med (Lausanne). 2024 May 28;11:1382836. doi: 10.3389/fmed.2024.1382836 (PMC11165061; doi:10.3389/fmed.2024.1382836)
Supplement: Supplementary file 1 [file Data_Sheet_1.ZIP › data/GCST90274762_5e6/GCST90274762outcome.csv]

	SNP	effect_allele.outcome	other_allele.outcome	eaf.outcome	beta.outcome	se.outcome	pval.outcome	outcome	mr_keep.outcome	pval_origin.outcome	id.outcome	data_source.outcome
1	rs12188775	G	T	0.0460086	-0.046364	0.0718214	0.518574	outcome	TRUE	reported	6ijKvr	textfile
2	rs12259196	A	G	0.20235	-0.0463692	0.037513	0.216428	outcome	TRUE	reported	6ijKvr	textfile
3	rs12533747	A	G	0.0363557	0.139651	0.0821832	0.0892688	outcome	TRUE	reported	6ijKvr	textfile
4	rs12539643	G	C	0.029047	0.0526549	0.0900067	0.55854	outcome	TRUE	reported	6ijKvr	textfile
5	rs140072192	A	G	0.0135494	0.0487013	0.131882	0.71192	outcome	TRUE	reported	6ijKvr	textfile
6	rs146718647	T	C	0.0175508	-0.054349	0.114442	0.634855	outcome	TRUE	reported	6ijKvr	textfile
7	rs148834134	T	C	0.00961369	-0.0875728	0.154558	0.570986	outcome	TRUE	reported	6ijKvr	textfile
8	rs17647697	C	A	0.021648	-0.0633245	0.103769	0.541698	outcome	TRUE	reported	6ijKvr	textfile
9	rs17689534	A	G	0.013376	0.0631668	0.132165	0.632694	outcome	TRUE	reported	6ijKvr	textfile
10	rs1878359	G	A	0.262966	0.0132421	0.0346781	0.702567	outcome	TRUE	reported	6ijKvr	textfile
11	rs3128517	T	C	0.496236	0.00548288	0.030853	0.858951	outcome	TRUE	reported	6ijKvr	textfile
12	rs34559191	T	C	0.302506	0.0770622	0.0331595	0.0201263	outcome	TRUE	reported	6ijKvr	textfile
13	rs397081	C	T	0.0415681	-0.0433222	0.0754279	0.56573	outcome	TRUE	reported	6ijKvr	textfile
14	rs4017	C	T	0.0505821	-0.00951474	0.0683711	0.889321	outcome	TRUE	reported	6ijKvr	textfile
15	rs4899264	G	C	0.475774	0.0203087	0.0303844	0.503884	outcome	TRUE	reported	6ijKvr	textfile
16	rs62092633	T	C	0.0542638	-0.0689166	0.0676046	0.30801	outcome	TRUE	reported	6ijKvr	textfile
17	rs62494116	C	T	0.331002	0.0133	0.0321589	0.679187	outcome	TRUE	reported	6ijKvr	textfile
18	rs6328	A	C	0.332063	0.00310587	0.0319433	0.922543	outcome	TRUE	reported	6ijKvr	textfile
19	rs72673086	A	G	0.289451	-0.0450151	0.0331742	0.174803	outcome	TRUE	reported	6ijKvr	textfile
20	rs73688756	A	C	0.085895	0.0143177	0.0536598	0.789605	outcome	TRUE	reported	6ijKvr	textfile
21	rs773574	G	A	0.426787	-0.0635906	0.030411	0.0365247	outcome	TRUE	reported	6ijKvr	textfile
22	rs77493302	C	T	0.0983592	-0.00458255	0.0510749	0.928508	outcome	TRUE	reported	6ijKvr	textfile
23	rs9479501	T	G	0.230658	-0.00140012	0.0358785	0.968871	outcome	TRUE	reported	6ijKvr	textfile
