# Supplementary material for: Evidence supported by Mendelian randomization: impact on inflammatory factors in knee osteoarthritis
Source: Front Med (Lausanne). 2024 May 28;11:1382836. doi: 10.3389/fmed.2024.1382836 (PMC11165061; doi:10.3389/fmed.2024.1382836)
Supplement: Supplementary file 1 [file Data_Sheet_1.ZIP › data/GCST90274762_5e6/exposure_clm_F.csv]

V1	effect_allele.exposure	other_allele.exposure	beta.exposure	se.exposure	eaf.exposure	pval.exposure	SNP	samplesize.exposure	exposure	mr_keep.exposure	pval_origin.exposure	id.exposure	data_source.exposure	R2	F
4	A	G	-0.0589	0.012	0.5886	9.19e-07	rs773574	14295	exposure	TRUE	reported	plTvKH	textfile	0.00168249052070492	24.0883654589794
41	T	C	0.2608	0.0499	0.0156	1.73e-07	rs146718647	12373	exposure	TRUE	reported	plTvKH	textfile	0.00220283179841999	27.3113945867085
45	A	C	-0.0797	0.0122	0.3498	6.46e-11	rs6328	13224	exposure	TRUE	reported	plTvKH	textfile	0.00321687966840072	42.670849965281
62	A	G	0.0584	0.0126	0.3152	3.57e-06	rs72673086	12858	exposure	TRUE	reported	plTvKH	textfile	0.00166796214909051	21.4791477942231
63	T	C	-0.1187	0.0258	0.9491	4.21e-06	rs4017	14742	exposure	TRUE	reported	plTvKH	textfile	0.00143377990603655	21.1642607067061
65	A	G	0.2208	0.0462	0.0229	1.76e-06	rs17689534	13421	exposure	TRUE	reported	plTvKH	textfile	0.00169898999395711	22.8375474935886
69	T	G	0.1213	0.0247	0.9435	9.06e-07	rs12188775	14737	exposure	TRUE	reported	plTvKH	textfile	0.0016338360163635	24.1139719770298
73	T	C	0.0853	0.0185	0.8904	4.01e-06	rs77493302	14743	exposure	TRUE	reported	plTvKH	textfile	0.001439935150366	21.2566923099829
75	A	C	-0.0685	0.0143	0.3918	1.67e-06	rs2904780	11538	exposure	TRUE	reported	plTvKH	textfile	0.00198479515570986	22.9421323494177
76	T	C	0.1203	0.0262	0.9514	4.4e-06	rs397081	14743	exposure	TRUE	reported	plTvKH	textfile	0.0014279802449871	21.0799585557375
77	T	G	0.0629	0.0137	0.2135	4.41e-06	rs9479501	14729	exposure	TRUE	reported	plTvKH	textfile	0.00142911045265662	21.0766304691844
80	A	G	0.1389	0.0276	0.0802	4.84e-07	rs12533747	14295	exposure	TRUE	reported	plTvKH	textfile	0.00176861534082009	25.3236067857877
81	A	C	0.1052	0.0229	0.0816	4.35e-06	rs73688756	14295	exposure	TRUE	reported	plTvKH	textfile	0.00147412963326064	21.1008402220523
83	A	C	-0.1617	0.0352	0.9727	4.35e-06	rs17647697	14741	exposure	TRUE	reported	plTvKH	textfile	0.00142950768744898	21.0996759542899
84	C	G	0.1867	0.0408	0.966	4.74e-06	rs12539643	11344	exposure	TRUE	reported	plTvKH	textfile	0.00184247319323736	20.9359048010703
93	T	C	0.0578	0.0117	0.6636	7.81e-07	rs62494116	14729	exposure	TRUE	reported	plTvKH	textfile	0.00165421395536671	24.4019750082828
94	A	G	0.0626	0.0126	0.719	6.76e-07	rs1878359	14740	exposure	TRUE	reported	plTvKH	textfile	0.00167179658227503	24.6801983007385
174	T	C	-0.0775	0.0118	0.4965	5.11e-11	rs3128517	14295	exposure	TRUE	reported	plTvKH	textfile	0.00300847700538065	43.1299172020519
187	A	G	-0.075	0.0148	0.1928	4.03e-07	rs12259196	13244	exposure	TRUE	reported	plTvKH	textfile	0.00193525696063246	25.6763630329784
191	C	G	-0.055	0.0117	0.5283	2.59e-06	rs4899264	14295	exposure	TRUE	reported	plTvKH	textfile	0.00154347164939794	22.0949432032741
195	A	T	-0.2055	0.0432	0.9685	1.97e-06	rs182658308	10894	exposure	TRUE	reported	plTvKH	textfile	0.00207284881088939	22.6243661386549
199	A	G	0.2773	0.0602	0.0196	4.1e-06	rs140072192	11925	exposure	TRUE	reported	plTvKH	textfile	0.00177613640853937	21.2145543413715
201	T	C	-0.1249	0.0259	0.1005	1.42e-06	rs62092633	11344	exposure	TRUE	reported	plTvKH	textfile	0.00204583087049661	23.2513821285128
208	T	C	0.0607	0.0124	0.3088	9.82e-07	rs34559191	13675	exposure	TRUE	reported	plTvKH	textfile	0.00174922764233065	23.95909947267
210	T	C	-0.271	0.0565	0.014	1.61e-06	rs117164089	13421	exposure	TRUE	reported	plTvKH	textfile	0.00171124813375804	23.0026018664146
211	T	C	0.2541	0.0556	0.0235	4.87e-06	rs148834134	13421	exposure	TRUE	reported	plTvKH	textfile	0.00155381579596392	20.883102660823
212	C	G	-0.2164	0.0467	0.0256	3.59e-06	rs13058191	14295	exposure	TRUE	reported	plTvKH	textfile	0.00149983930688915	21.4694038691852
