# Supplementary material for: Evidence supported by Mendelian randomization: impact on inflammatory factors in knee osteoarthritis
Source: Front Med (Lausanne). 2024 May 28;11:1382836. doi: 10.3389/fmed.2024.1382836 (PMC11165061; doi:10.3389/fmed.2024.1382836)
Supplement: Supplementary file 1 [file Data_Sheet_1.ZIP › data/GCST90274763_5e6/763.table.MR-PRESSO_Global.csv]

	RSSobs	Pvalue
1	10.998641481571	0.573
