# Supplementary material for: Evidence supported by Mendelian randomization: impact on inflammatory factors in knee osteoarthritis
Source: Front Med (Lausanne). 2024 May 28;11:1382836. doi: 10.3389/fmed.2024.1382836 (PMC11165061; doi:10.3389/fmed.2024.1382836)
Supplement: Supplementary file 1 [file Data_Sheet_1.ZIP › data/GCST90274763_5e6/763.table.MRresult.csv]

id.exposure	id.outcome	outcome	exposure	method	nsnp	b	se	pval	lo_ci	up_ci	or	or_lci95	or_uci95
xiavvN	M3bxZU	outcome	exposure	MR Egger	11	-0.27804553814512	0.323974531436752	0.413035852216348	-0.913035619761155	0.356944543470914	0.757262336406978	0.401304166297404	1.428956622682
xiavvN	M3bxZU	outcome	exposure	Weighted median	11	-0.225525412883879	0.185542203249666	0.224177780823797	-0.589188131253225	0.138137305485467	0.798096778249427	0.554777508469027	1.14813318443618
xiavvN	M3bxZU	outcome	exposure	Inverse variance weighted	11	0.00984358982473404	0.132970535222866	0.940987824094111	-0.250778659212084	0.270465838861552	1.00989219731487	0.778194598703437	1.31057482523869
xiavvN	M3bxZU	outcome	exposure	Simple mode	11	-0.198213398227193	0.326795695164305	0.557676531152644	-0.83873296074923	0.442306164294845	0.820194806343531	0.432257864285184	1.55629214858905
xiavvN	M3bxZU	outcome	exposure	Weighted mode	11	-0.224638790238935	0.209881251639043	0.309631078582935	-0.636006043451459	0.18672846297359	0.798804702710435	0.529402618280001	1.20529995704483
