# Supplementary material for: Evidence supported by Mendelian randomization: impact on inflammatory factors in knee osteoarthritis
Source: Front Med (Lausanne). 2024 May 28;11:1382836. doi: 10.3389/fmed.2024.1382836 (PMC11165061; doi:10.3389/fmed.2024.1382836)
Supplement: Supplementary file 1 [file Data_Sheet_1.ZIP › data/GCST90274763_5e6/GCST90274763SNP_harmonised.csv]

	SNP	effect_allele.exposure	other_allele.exposure	effect_allele.outcome	other_allele.outcome	beta.exposure	beta.outcome	eaf.exposure	eaf.outcome	remove	palindromic	ambiguous	id.outcome	se.outcome	pval.outcome	outcome	mr_keep.outcome	pval_origin.outcome	data_source.outcome	V1	se.exposure	pval.exposure	samplesize.exposure	exposure	mr_keep.exposure	pval_origin.exposure	id.exposure	data_source.exposure	R2	F	action	mr_keep	samplesize.outcome
1	rs1032417	C	G	C	G	-0.0858	0.0099388	0.1545	0.166865	FALSE	TRUE	FALSE	M3bxZU	0.0404992	0.806141	outcome	TRUE	reported	textfile	188	0.0165	1.99e-07	14296	exposure	TRUE	reported	xiavvN	textfile	0.00188786738010925	27.036217123671	2	TRUE	NA
2	rs111764025	C	G	C	G	0.1095	-0.0558517	0.9304	0.9331515	FALSE	TRUE	FALSE	M3bxZU	0.0606333	0.356978	outcome	TRUE	reported	textfile	174	0.0238	4.21e-06	14731	exposure	TRUE	reported	xiavvN	textfile	0.00143488958256449	21.1648578957033	2	TRUE	NA
3	rs11695193	A	T	A	T	-0.0806	-0.0370288	0.1582	0.148215	FALSE	TRUE	FALSE	M3bxZU	0.0424161	0.382668	outcome	TRUE	reported	textfile	150	0.0162	6.51e-07	14743	exposure	TRUE	reported	xiavvN	textfile	0.00167619914256019	24.7503380559071	2	TRUE	NA
4	rs11709039	T	C	T	C	0.0781	0.0539818	0.856	0.861411	FALSE	FALSE	FALSE	M3bxZU	0.04373	0.217042	outcome	TRUE	reported	textfile	156	0.0168	3.34e-06	14743	exposure	TRUE	reported	xiavvN	textfile	0.00146373171357336	21.6084982339326	2	TRUE	NA
5	rs12073499	A	C	A	C	-0.0812	-0.0385237	0.8466	0.871304	FALSE	FALSE	FALSE	M3bxZU	0.0450716	0.392705	outcome	TRUE	reported	textfile	2	0.0167	1.16e-06	14295	exposure	TRUE	reported	xiavvN	textfile	0.00165111488932062	23.6384148517813	2	TRUE	NA
6	rs137887001	C	G	C	G	0.2318	-0.0765786	0.9827	0.9823083	FALSE	TRUE	FALSE	M3bxZU	0.114384	0.503184	outcome	TRUE	reported	textfile	216	0.0486	1.85e-06	14296	exposure	TRUE	reported	xiavvN	textfile	0.00158872694471997	22.7453991763672	2	TRUE	NA
7	rs34154371	T	C	T	C	-0.2016	-0.0519004	0.9714	0.9814489	FALSE	FALSE	FALSE	M3bxZU	0.11277	0.64535	outcome	TRUE	reported	textfile	1	0.0422	1.78e-06	13232	exposure	TRUE	reported	xiavvN	textfile	0.00172179820001268	22.8186793471945	2	TRUE	NA
8	rs56328050	C	G	C	G	-0.1987	0.0475976	0.8696	0.866306	FALSE	TRUE	FALSE	M3bxZU	0.0441466	0.280957	outcome	TRUE	reported	textfile	79	0.0173	1.56e-30	14743	exposure	TRUE	reported	xiavvN	textfile	0.008868475128011	131.899943227913	2	TRUE	NA
9	rs73260589	A	G	A	G	0.0847	-0.0189582	0.1155	0.121878	FALSE	FALSE	FALSE	M3bxZU	0.0461166	0.681005	outcome	TRUE	reported	textfile	168	0.0183	3.68e-06	14730	exposure	TRUE	reported	xiavvN	textfile	0.00145221442806974	21.4193195414887	2	TRUE	NA
10	rs73306603	T	C	T	C	0.2044	0.0243599	0.978	0.9790342	FALSE	FALSE	FALSE	M3bxZU	0.105641	0.817633	outcome	TRUE	reported	textfile	179	0.0412	7.01e-07	14741	exposure	TRUE	reported	xiavvN	textfile	0.00166692424990771	24.6098192238398	2	TRUE	NA
11	rs78449258	A	G	A	G	-0.2001	-0.148586	0.9804	0.9763306	FALSE	FALSE	FALSE	M3bxZU	0.0990196	0.133466	outcome	TRUE	reported	textfile	176	0.0428	2.94e-06	14744	exposure	TRUE	reported	xiavvN	textfile	0.00148029392642316	21.8548446571391	2	TRUE	NA
