# Supplementary material for: Evidence supported by Mendelian randomization: impact on inflammatory factors in knee osteoarthritis
Source: Front Med (Lausanne). 2024 May 28;11:1382836. doi: 10.3389/fmed.2024.1382836 (PMC11165061; doi:10.3389/fmed.2024.1382836)
Supplement: Supplementary file 1 [file Data_Sheet_1.ZIP › data/GCST90274763_5e6/GCST90274763_exp_merged.csv]

	SNP	V1.x	effect_allele.exposure	other_allele.exposure	beta.exposure	se.exposure	eaf.exposure	pval.exposure	samplesize.exposure	exposure	mr_keep.exposure	pval_origin.exposure	id.exposure	data_source.exposure	R2	F	V1.y	chromosome	base_pair_location	effect_allele	other_allele	N	effect_allele_frequency	T	SE_T	P_noSPA	beta	standard_error	p_value	CONVERGE
1	rs1032417	188	C	G	-0.0858	0.0165	0.1545	1.99e-07	14296	exposure	TRUE	reported	xiavvN	textfile	0.00188786738010925	27.036217123671	8539715	12	62645486	C	G	452416	0.166865	6.05956	24.6918	0.806141	0.0099388	0.0404992	0.806141	1
2	rs111764025	174	C	G	0.1095	0.0238	0.9304	4.21e-06	14731	exposure	TRUE	reported	xiavvN	textfile	0.00143488958256449	21.1648578957033	5961750	8	5557775	G	C	449696	0.0668485	15.192	16.4926	0.356978	0.0558517	0.0606333	0.356978	1
3	rs11695193	150	A	T	-0.0806	0.0162	0.1582	6.51e-07	14743	exposure	TRUE	reported	xiavvN	textfile	0.00167619914256019	24.7503380559071	1874158	2	231090015	A	T	455183	0.148215	-20.5816	23.576	0.382668	-0.0370288	0.0424161	0.382668	1
4	rs11709039	156	T	C	0.0781	0.0168	0.856	3.34e-06	14743	exposure	TRUE	reported	xiavvN	textfile	0.00146373171357336	21.6084982339326	2588412	3	152332673	C	T	453036	0.138589	-28.2285	22.8676	0.217042	-0.0539818	0.04373	0.217042	1
5	rs12073499	2	A	C	-0.0812	0.0167	0.8466	1.16e-06	14295	exposure	TRUE	reported	xiavvN	textfile	0.00165111488932062	23.6384148517813	523295	1	157270515	C	A	452954	0.128696	18.9637	22.1869	0.392705	0.0385237	0.0450716	0.392705	1
6	rs137887001	216	C	G	0.2318	0.0486	0.9827	1.85e-06	14296	exposure	TRUE	reported	xiavvN	textfile	0.00158872694471997	22.7453991763672	11431534	20	44566861	G	C	455384	0.0176917	5.85302	8.74251	0.503184	0.0765786	0.114384	0.503184	1
7	rs34154371	1	T	C	-0.2016	0.0422	0.9714	1.78e-06	13232	exposure	TRUE	reported	xiavvN	textfile	0.00172179820001268	22.8186793471945	6755	1	2338015	C	T	447197	0.0185511	4.08115	8.86759	0.64535	0.0519004	0.11277	0.64535	1
8	rs56328050	79	C	G	-0.1987	0.0173	0.8696	1.56e-30	14743	exposure	TRUE	reported	xiavvN	textfile	0.008868475128011	131.899943227913	1752173	2	202164805	G	C	454486	0.133694	-24.4225	22.6518	0.280957	-0.0475976	0.0441466	0.280957	1
9	rs73260589	168	A	G	0.0847	0.0183	0.1155	3.68e-06	14730	exposure	TRUE	reported	xiavvN	textfile	0.00145221442806974	21.4193195414887	5191227	6	166405928	A	G	453534	0.121878	-8.9142	21.6842	0.681005	-0.0189582	0.0461166	0.681005	1
10	rs73306603	179	T	C	0.2044	0.0412	0.978	7.01e-07	14741	exposure	TRUE	reported	xiavvN	textfile	0.00166692424990771	24.6098192238398	7459240	10	84027526	C	T	455266	0.0209658	-2.18276	9.46598	0.817633	-0.0243599	0.105641	0.817633	1
11	rs78449258	176	A	G	-0.2001	0.0428	0.9804	2.94e-06	14744	exposure	TRUE	reported	xiavvN	textfile	0.00148029392642316	21.8548446571391	6704337	9	22742536	G	A	456348	0.0236694	15.1543	10.099	0.133466	0.148586	0.0990196	0.133466	1
