# Supplementary material for: Evidence supported by Mendelian randomization: impact on inflammatory factors in knee osteoarthritis
Source: Front Med (Lausanne). 2024 May 28;11:1382836. doi: 10.3389/fmed.2024.1382836 (PMC11165061; doi:10.3389/fmed.2024.1382836)
Supplement: Supplementary file 1 [file Data_Sheet_1.ZIP › data/GCST90274763_5e6/GCST90274763_output.csv]

	id.exposure	id.outcome	outcome	exposure	method	nsnp	b	se	pval
1	xiavvN	M3bxZU	outcome	exposure	MR Egger	11	-0.27804553814512	0.323974531436752	0.413035852216348
2	xiavvN	M3bxZU	outcome	exposure	Weighted median	11	-0.225525412883879	0.170526053314341	0.185992523321654
3	xiavvN	M3bxZU	outcome	exposure	Inverse variance weighted	11	0.00984358982473404	0.132970535222866	0.940987824094111
4	xiavvN	M3bxZU	outcome	exposure	Simple mode	11	-0.198213398227193	0.325574347225661	0.556225983446852
5	xiavvN	M3bxZU	outcome	exposure	Weighted mode	11	-0.224638790238935	0.211204877302925	0.312516086395752
