# Supplementary material for: Evidence supported by Mendelian randomization: impact on inflammatory factors in knee osteoarthritis
Source: Front Med (Lausanne). 2024 May 28;11:1382836. doi: 10.3389/fmed.2024.1382836 (PMC11165061; doi:10.3389/fmed.2024.1382836)
Supplement: Supplementary file 1 [file Data_Sheet_1.ZIP › data/GCST90274763_5e6/GCST90274763exp_5e6_clumped_online_.csv]

	V1	effect_allele.exposure	other_allele.exposure	beta.exposure	se.exposure	eaf.exposure	pval.exposure	SNP	samplesize.exposure	exposure	mr_keep.exposure	pval_origin.exposure	id.exposure	data_source.exposure
1	1	T	C	-0.2016	0.0422	0.9714	1.78e-06	rs34154371	13232	exposure	TRUE	reported	xiavvN	textfile
2	2	A	C	-0.0812	0.0167	0.8466	1.16e-06	rs12073499	14295	exposure	TRUE	reported	xiavvN	textfile
3	79	C	G	-0.1987	0.0173	0.8696	1.56e-30	rs56328050	14743	exposure	TRUE	reported	xiavvN	textfile
4	150	A	T	-0.0806	0.0162	0.1582	6.51e-07	rs11695193	14743	exposure	TRUE	reported	xiavvN	textfile
5	156	T	C	0.0781	0.0168	0.856	3.34e-06	rs11709039	14743	exposure	TRUE	reported	xiavvN	textfile
6	166	A	G	0.3474	0.0683	0.0145	3.65e-07	rs148608719	12745	exposure	TRUE	reported	xiavvN	textfile
7	167	A	G	0.0681	0.0145	0.6981	2.65e-06	rs1034059	14296	exposure	TRUE	reported	xiavvN	textfile
8	168	A	G	0.0847	0.0183	0.1155	3.68e-06	rs73260589	14730	exposure	TRUE	reported	xiavvN	textfile
9	170	T	C	0.4195	0.0912	0.9851	4.23e-06	rs187405204	6257	exposure	TRUE	reported	xiavvN	textfile
10	174	C	G	0.1095	0.0238	0.9304	4.21e-06	rs111764025	14731	exposure	TRUE	reported	xiavvN	textfile
11	176	A	G	-0.2001	0.0428	0.9804	2.94e-06	rs78449258	14744	exposure	TRUE	reported	xiavvN	textfile
12	179	T	C	0.2044	0.0412	0.978	7.01e-07	rs73306603	14741	exposure	TRUE	reported	xiavvN	textfile
13	186	C	G	-0.3615	0.0776	0.0099	3.19e-06	rs140844269	12330	exposure	TRUE	reported	xiavvN	textfile
14	188	C	G	-0.0858	0.0165	0.1545	1.99e-07	rs1032417	14296	exposure	TRUE	reported	xiavvN	textfile
15	216	C	G	0.2318	0.0486	0.9827	1.85e-06	rs137887001	14296	exposure	TRUE	reported	xiavvN	textfile
