# Supplementary material for: Evidence supported by Mendelian randomization: impact on inflammatory factors in knee osteoarthritis
Source: Front Med (Lausanne). 2024 May 28;11:1382836. doi: 10.3389/fmed.2024.1382836 (PMC11165061; doi:10.3389/fmed.2024.1382836)
Supplement: Supplementary file 1 [file Data_Sheet_1.ZIP › data/GCST90274763_5e6/GCST90274763outcome.csv]

	SNP	effect_allele.outcome	other_allele.outcome	eaf.outcome	beta.outcome	se.outcome	pval.outcome	outcome	mr_keep.outcome	pval_origin.outcome	id.outcome	data_source.outcome
1	rs1032417	C	G	0.166865	0.0099388	0.0404992	0.806141	outcome	TRUE	reported	M3bxZU	textfile
2	rs111764025	G	C	0.0668485	0.0558517	0.0606333	0.356978	outcome	TRUE	reported	M3bxZU	textfile
3	rs11695193	A	T	0.148215	-0.0370288	0.0424161	0.382668	outcome	TRUE	reported	M3bxZU	textfile
4	rs11709039	C	T	0.138589	-0.0539818	0.04373	0.217042	outcome	TRUE	reported	M3bxZU	textfile
5	rs12073499	C	A	0.128696	0.0385237	0.0450716	0.392705	outcome	TRUE	reported	M3bxZU	textfile
6	rs137887001	G	C	0.0176917	0.0765786	0.114384	0.503184	outcome	TRUE	reported	M3bxZU	textfile
7	rs34154371	C	T	0.0185511	0.0519004	0.11277	0.64535	outcome	TRUE	reported	M3bxZU	textfile
8	rs56328050	G	C	0.133694	-0.0475976	0.0441466	0.280957	outcome	TRUE	reported	M3bxZU	textfile
9	rs73260589	A	G	0.121878	-0.0189582	0.0461166	0.681005	outcome	TRUE	reported	M3bxZU	textfile
10	rs73306603	C	T	0.0209658	-0.0243599	0.105641	0.817633	outcome	TRUE	reported	M3bxZU	textfile
11	rs78449258	G	A	0.0236694	0.148586	0.0990196	0.133466	outcome	TRUE	reported	M3bxZU	textfile
