# Supplementary material for: Evidence supported by Mendelian randomization: impact on inflammatory factors in knee osteoarthritis
Source: Front Med (Lausanne). 2024 May 28;11:1382836. doi: 10.3389/fmed.2024.1382836 (PMC11165061; doi:10.3389/fmed.2024.1382836)
Supplement: Supplementary file 1 [file Data_Sheet_1.ZIP › data/GCST90274764_5e6/764.table.MRresult.csv]

id.exposure	id.outcome	outcome	exposure	method	nsnp	b	se	pval	lo_ci	up_ci	or	or_lci95	or_uci95
K2WM11	WI7QZQ	outcome	exposure	MR Egger	20	3.70989699325718e-06	0.195164759142206	0.999985042061732	-0.38251921802173	0.382526637815717	1.00000370990387	0.682140781454122	1.46598392444708
K2WM11	WI7QZQ	outcome	exposure	Weighted median	20	-0.0370323739510462	0.125540353223537	0.768006233775701	-0.283091466269179	0.209026718367086	0.963644937850019	0.753450869367876	1.23247792788805
K2WM11	WI7QZQ	outcome	exposure	Inverse variance weighted	20	-0.00474161707409044	0.0899223834247367	0.957946948925268	-0.180989488586574	0.171506254438393	0.995269606645614	0.83444412983692	1.18709156730014
K2WM11	WI7QZQ	outcome	exposure	Simple mode	20	0.0508708902964179	0.208595908522552	0.809943173867452	-0.357977090407784	0.45971887100062	1.05218703695675	0.699089090669058	1.58362871845174
K2WM11	WI7QZQ	outcome	exposure	Weighted mode	20	-0.0444190561844635	0.169053270571823	0.79556986008321	-0.375763466505236	0.286925354136309	0.956553024011611	0.686764756700209	1.3323247572315
