# Supplementary material for: Evidence supported by Mendelian randomization: impact on inflammatory factors in knee osteoarthritis
Source: Front Med (Lausanne). 2024 May 28;11:1382836. doi: 10.3389/fmed.2024.1382836 (PMC11165061; doi:10.3389/fmed.2024.1382836)
Supplement: Supplementary file 1 [file Data_Sheet_1.ZIP › data/GCST90274764_5e6/764.table.heterogeneity.csv]

id.exposure	id.outcome	outcome	exposure	method	Q	Q_df	Q_pval
K2WM11	WI7QZQ	outcome	exposure	MR Egger	12.5682714958934	18	0.816555752217201
K2WM11	WI7QZQ	outcome	exposure	Inverse variance weighted	12.5690220189012	19	0.859885172170294
