# Supplementary material for: Evidence supported by Mendelian randomization: impact on inflammatory factors in knee osteoarthritis
Source: Front Med (Lausanne). 2024 May 28;11:1382836. doi: 10.3389/fmed.2024.1382836 (PMC11165061; doi:10.3389/fmed.2024.1382836)
Supplement: Supplementary file 1 [file Data_Sheet_1.ZIP › data/GCST90274764_5e6/GCST90274764_exp_merged.csv]

	SNP	V1.x	effect_allele.exposure	other_allele.exposure	beta.exposure	se.exposure	eaf.exposure	pval.exposure	samplesize.exposure	exposure	mr_keep.exposure	pval_origin.exposure	id.exposure	data_source.exposure	R2	F	V1.y	chromosome	base_pair_location	effect_allele	other_allele	N	effect_allele_frequency	T	SE_T	P_noSPA	beta	standard_error	p_value	CONVERGE
1	rs114744647	603	T	C	0.2107	0.0451	0.9774	2.99e-06	14730	exposure	TRUE	reported	K2WM11	textfile	0.00147955189844755	21.8231288119993	10094482	16	24006879	C	T	456348	0.0224533	0.719542	9.82091	0.941594	0.00746024	0.101824	0.941594	1
2	rs12075	2	A	G	0.0749	0.0114	0.5547	5.03e-11	14731	exposure	TRUE	reported	K2WM11	textfile	0.00292180294795017	43.1613445641431	532727	1	159175354	G	A	456348	0.420358	17.1602	32.836	0.601251	0.0159156	0.0304544	0.601251	1
3	rs139476527	840	T	G	0.2826	0.0606	0.0125	3.11e-06	12933	exposure	TRUE	reported	K2WM11	textfile	0.00167868856210303	21.7436225670563	11450753	20	49033630	T	G	453368	0.011987	3.9704	7.22527	0.582652	0.0760547	0.138403	0.582652	1
4	rs139597204	521	A	C	-0.3374	0.0714	0.0128	2.3e-06	12303	exposure	TRUE	reported	K2WM11	textfile	0.0018117370590923	22.3266275424176	3259160	4	104507060	A	C	447236	0.00787504	0.713909	5.81003	0.902206	0.0211488	0.172116	0.902206	1
5	rs1491961	428	T	C	0.0931	0.0134	0.2587	3.71e-12	14286	exposure	TRUE	reported	K2WM11	textfile	0.00336755069795376	48.264627750439	2155406	3	46250348	T	C	456222	0.282502	7.93649	29.9793	0.791216	0.00883048	0.0333563	0.791216	1
6	rs2112920	834	C	G	0.0817	0.016	0.8362	3.29e-07	14286	exposure	TRUE	reported	K2WM11	textfile	0.00182180370551373	26.0701388050364	11155975	19	37955248	G	C	451660	0.164505	13.0141	24.5469	0.595994	0.0215982	0.0407383	0.595994	1
7	rs2228467	198	T	C	-0.3316	0.0225	0.9289	3.69e-49	14733	exposure	TRUE	reported	K2WM11	textfile	0.0145283717547097	217.172608712951	2142209	3	42906116	C	T	456348	0.0613589	-12.2408	15.9782	0.443621	-0.0479463	0.0625854	0.443621	1
8	rs34536806	599	T	G	0.1017	0.0208	0.9023	1.01e-06	14286	exposure	TRUE	reported	K2WM11	textfile	0.00167062294189498	23.9031111879612	8102833	11	95274487	G	T	439666	0.0793557	13.9749	17.576	0.426548	0.0452385	0.0568957	0.426548	1
9	rs35543857	601	A	G	-0.1138	0.0244	0.9282	3.1e-06	14286	exposure	TRUE	reported	K2WM11	textfile	0.00152031457491676	21.7492390732674	8716957	12	105757994	G	A	456348	0.058004	6.10975	15.5806	0.694956	0.0251684	0.0641824	0.694956	1
10	rs4504148	369	T	C	-0.0845	0.0159	0.8427	1.07e-07	14720	exposure	TRUE	reported	K2WM11	textfile	0.00191504449325372	28.2397051435345	2143696	3	43278413	C	T	455632	0.147278	15.7246	23.494	0.5033	0.0284884	0.0425641	0.5033	1
11	rs55843637	818	C	G	0.0555	0.0121	0.5296	4.5e-06	14286	exposure	TRUE	reported	K2WM11	textfile	0.0014705015245882	21.035576624715	10665960	18	1508223	G	C	435143	0.456295	-15.7784	32.334	0.625564	-0.0150918	0.0309272	0.625564	1
12	rs6894241	526	A	C	-0.0656	0.0137	0.2333	1.68e-06	14715	exposure	TRUE	reported	K2WM11	textfile	0.00155571526582949	22.9249033282246	4155244	5	118058126	A	C	447961	0.227101	16.8299	27.5977	0.541974	0.0220972	0.0362349	0.541974	1
13	rs73171545	858	A	G	-0.0861	0.0187	0.1199	4.14e-06	14286	exposure	TRUE	reported	K2WM11	textfile	0.00148172790723675	21.196408737329	11795963	22	45003109	A	G	455601	0.104896	33.0123	20.3912	0.105458	0.0793947	0.0490409	0.105458	1
14	rs73209015	589	A	T	-0.0913	0.0189	0.1104	1.36e-06	14728	exposure	TRUE	reported	K2WM11	textfile	0.00158192760557166	23.3323760494244	5998414	8	11700967	A	T	450826	0.0917671	-34.9703	19.0664	0.0666337	-0.0961975	0.0524484	0.0666337	1
15	rs757973	561	A	G	0.2002	0.0205	0.09	1.58e-22	14713	exposure	TRUE	reported	K2WM11	textfile	0.00644040400517591	95.3589333765908	5564563	7	75495667	A	G	453584	0.0919102	9.92801	19.1646	0.60443	0.0270312	0.0521796	0.60443	1
16	rs75883712	129	T	C	-0.1243	0.0192	0.1083	9.55e-11	14286	exposure	TRUE	reported	K2WM11	textfile	0.00292520892803083	41.9062689199775	2142018	3	42858545	T	C	456348	0.106929	-15.6036	20.5076	0.446735	-0.0371018	0.0487624	0.446735	1
17	rs78064488	348	A	G	0.1503	0.0304	0.043	7.65e-07	14286	exposure	TRUE	reported	K2WM11	textfile	0.0017081172869412	24.4404945579239	2143308	3	43192055	A	G	454886	0.0350945	-3.73045	12.2271	0.760293	-0.0249523	0.0817853	0.760293	1
18	rs79432525	594	T	G	0.1929	0.0422	0.9754	4.85e-06	14247	exposure	TRUE	reported	K2WM11	textfile	0.00146446721259317	20.8919309913343	7650691	10	128183195	G	T	456348	0.0218309	-2.79847	9.74377	0.773955	-0.0294759	0.10263	0.773955	1
19	rs79722574	790	T	C	-0.1215	0.0156	0.167	6.78e-15	14720	exposure	TRUE	reported	K2WM11	textfile	0.00410402056401415	60.6518912701795	10467894	17	32619052	T	C	443644	0.158548	-24.4565	23.9402	0.306986	-0.0426717	0.0417708	0.306986	1
20	rs9940390	679	T	C	-0.0818	0.0133	0.7358	7.73e-10	14286	exposure	TRUE	reported	K2WM11	textfile	0.00264085316539241	37.8218285100068	10275002	16	80051931	C	T	451935	0.269233	-2.63765	29.4153	0.92855	-0.00304838	0.0339959	0.92855	1
21	rs9976282	853	A	G	-0.1678	0.0345	0.0333	1.15e-06	14722	exposure	TRUE	reported	K2WM11	textfile	0.00160428535021891	23.6530265592196	11630393	21	39593226	A	G	456092	0.0283572	12.8628	10.9782	0.241333	0.106726	0.0910892	0.241333	1
