# Supplementary material for: Evidence supported by Mendelian randomization: impact on inflammatory factors in knee osteoarthritis
Source: Front Med (Lausanne). 2024 May 28;11:1382836. doi: 10.3389/fmed.2024.1382836 (PMC11165061; doi:10.3389/fmed.2024.1382836)
Supplement: Supplementary file 1 [file Data_Sheet_1.ZIP › data/GCST90274764_5e6/GCST90274764_outTab.csv]

	SNP	effect_allele.exposure	other_allele.exposure	effect_allele.outcome	other_allele.outcome	beta.exposure	beta.outcome	eaf.exposure	eaf.outcome	remove	palindromic	ambiguous	id.outcome	se.outcome	pval.outcome	outcome	mr_keep.outcome	pval_origin.outcome	data_source.outcome	V1	se.exposure	pval.exposure	samplesize.exposure	exposure	mr_keep.exposure	pval_origin.exposure	id.exposure	data_source.exposure	R2	F	action	mr_keep	samplesize.outcome
1	rs114744647	T	C	T	C	0.2107	-0.00746024	0.9774	0.9775467	FALSE	FALSE	FALSE	WI7QZQ	0.101824	0.941594	outcome	TRUE	reported	textfile	603	0.0451	2.99e-06	14730	exposure	TRUE	reported	K2WM11	textfile	0.00147955189844755	21.8231288119993	2	TRUE	NA
2	rs12075	A	G	A	G	0.0749	-0.0159156	0.5547	0.579642	FALSE	FALSE	FALSE	WI7QZQ	0.0304544	0.601251	outcome	TRUE	reported	textfile	2	0.0114	5.03e-11	14731	exposure	TRUE	reported	K2WM11	textfile	0.00292180294795017	43.1613445641431	2	TRUE	NA
3	rs139476527	T	G	T	G	0.2826	0.0760547	0.0125	0.011987	FALSE	FALSE	FALSE	WI7QZQ	0.138403	0.582652	outcome	TRUE	reported	textfile	840	0.0606	3.11e-06	12933	exposure	TRUE	reported	K2WM11	textfile	0.00167868856210303	21.7436225670563	2	TRUE	NA
4	rs139597204	A	C	A	C	-0.3374	0.0211488	0.0128	0.00787504	FALSE	FALSE	FALSE	WI7QZQ	0.172116	0.902206	outcome	TRUE	reported	textfile	521	0.0714	2.3e-06	12303	exposure	TRUE	reported	K2WM11	textfile	0.0018117370590923	22.3266275424176	2	TRUE	NA
5	rs1491961	T	C	T	C	0.0931	0.00883048	0.2587	0.282502	FALSE	FALSE	FALSE	WI7QZQ	0.0333563	0.791216	outcome	TRUE	reported	textfile	428	0.0134	3.71e-12	14286	exposure	TRUE	reported	K2WM11	textfile	0.00336755069795376	48.264627750439	2	TRUE	NA
6	rs2112920	C	G	C	G	0.0817	-0.0215982	0.8362	0.835495	FALSE	TRUE	FALSE	WI7QZQ	0.0407383	0.595994	outcome	TRUE	reported	textfile	834	0.016	3.29e-07	14286	exposure	TRUE	reported	K2WM11	textfile	0.00182180370551373	26.0701388050364	2	TRUE	NA
7	rs2228467	T	C	T	C	-0.3316	0.0479463	0.9289	0.9386411	FALSE	FALSE	FALSE	WI7QZQ	0.0625854	0.443621	outcome	TRUE	reported	textfile	198	0.0225	3.69e-49	14733	exposure	TRUE	reported	K2WM11	textfile	0.0145283717547097	217.172608712951	2	TRUE	NA
8	rs34536806	T	G	T	G	0.1017	-0.0452385	0.9023	0.9206443	FALSE	FALSE	FALSE	WI7QZQ	0.0568957	0.426548	outcome	TRUE	reported	textfile	599	0.0208	1.01e-06	14286	exposure	TRUE	reported	K2WM11	textfile	0.00167062294189498	23.9031111879612	2	TRUE	NA
9	rs35543857	A	G	A	G	-0.1138	-0.0251684	0.9282	0.941996	FALSE	FALSE	FALSE	WI7QZQ	0.0641824	0.694956	outcome	TRUE	reported	textfile	601	0.0244	3.1e-06	14286	exposure	TRUE	reported	K2WM11	textfile	0.00152031457491676	21.7492390732674	2	TRUE	NA
10	rs4504148	T	C	T	C	-0.0845	-0.0284884	0.8427	0.852722	FALSE	FALSE	FALSE	WI7QZQ	0.0425641	0.5033	outcome	TRUE	reported	textfile	369	0.0159	1.07e-07	14720	exposure	TRUE	reported	K2WM11	textfile	0.00191504449325372	28.2397051435345	2	TRUE	NA
12	rs6894241	A	C	A	C	-0.0656	0.0220972	0.2333	0.227101	FALSE	FALSE	FALSE	WI7QZQ	0.0362349	0.541974	outcome	TRUE	reported	textfile	526	0.0137	1.68e-06	14715	exposure	TRUE	reported	K2WM11	textfile	0.00155571526582949	22.9249033282246	2	TRUE	NA
13	rs73171545	A	G	A	G	-0.0861	0.0793947	0.1199	0.104896	FALSE	FALSE	FALSE	WI7QZQ	0.0490409	0.105458	outcome	TRUE	reported	textfile	858	0.0187	4.14e-06	14286	exposure	TRUE	reported	K2WM11	textfile	0.00148172790723675	21.196408737329	2	TRUE	NA
14	rs73209015	A	T	A	T	-0.0913	-0.0961975	0.1104	0.0917671	FALSE	TRUE	FALSE	WI7QZQ	0.0524484	0.0666337	outcome	TRUE	reported	textfile	589	0.0189	1.36e-06	14728	exposure	TRUE	reported	K2WM11	textfile	0.00158192760557166	23.3323760494244	2	TRUE	NA
15	rs757973	A	G	A	G	0.2002	0.0270312	0.09	0.0919102	FALSE	FALSE	FALSE	WI7QZQ	0.0521796	0.60443	outcome	TRUE	reported	textfile	561	0.0205	1.58e-22	14713	exposure	TRUE	reported	K2WM11	textfile	0.00644040400517591	95.3589333765908	2	TRUE	NA
16	rs75883712	T	C	T	C	-0.1243	-0.0371018	0.1083	0.106929	FALSE	FALSE	FALSE	WI7QZQ	0.0487624	0.446735	outcome	TRUE	reported	textfile	129	0.0192	9.55e-11	14286	exposure	TRUE	reported	K2WM11	textfile	0.00292520892803083	41.9062689199775	2	TRUE	NA
17	rs78064488	A	G	A	G	0.1503	-0.0249523	0.043	0.0350945	FALSE	FALSE	FALSE	WI7QZQ	0.0817853	0.760293	outcome	TRUE	reported	textfile	348	0.0304	7.65e-07	14286	exposure	TRUE	reported	K2WM11	textfile	0.0017081172869412	24.4404945579239	2	TRUE	NA
18	rs79432525	T	G	T	G	0.1929	0.0294759	0.9754	0.9781691	FALSE	FALSE	FALSE	WI7QZQ	0.10263	0.773955	outcome	TRUE	reported	textfile	594	0.0422	4.85e-06	14247	exposure	TRUE	reported	K2WM11	textfile	0.00146446721259317	20.8919309913343	2	TRUE	NA
19	rs79722574	T	C	T	C	-0.1215	-0.0426717	0.167	0.158548	FALSE	FALSE	FALSE	WI7QZQ	0.0417708	0.306986	outcome	TRUE	reported	textfile	790	0.0156	6.78e-15	14720	exposure	TRUE	reported	K2WM11	textfile	0.00410402056401415	60.6518912701795	2	TRUE	NA
20	rs9940390	T	C	T	C	-0.0818	0.00304838	0.7358	0.730767	FALSE	FALSE	FALSE	WI7QZQ	0.0339959	0.92855	outcome	TRUE	reported	textfile	679	0.0133	7.73e-10	14286	exposure	TRUE	reported	K2WM11	textfile	0.00264085316539241	37.8218285100068	2	TRUE	NA
21	rs9976282	A	G	A	G	-0.1678	0.106726	0.0333	0.0283572	FALSE	FALSE	FALSE	WI7QZQ	0.0910892	0.241333	outcome	TRUE	reported	textfile	853	0.0345	1.15e-06	14722	exposure	TRUE	reported	K2WM11	textfile	0.00160428535021891	23.6530265592196	2	TRUE	NA
