# Supplementary material for: Evidence supported by Mendelian randomization: impact on inflammatory factors in knee osteoarthritis
Source: Front Med (Lausanne). 2024 May 28;11:1382836. doi: 10.3389/fmed.2024.1382836 (PMC11165061; doi:10.3389/fmed.2024.1382836)
Supplement: Supplementary file 1 [file Data_Sheet_1.ZIP › data/GCST90274764_5e6/GCST90274764_output.csv]

	id.exposure	id.outcome	outcome	exposure	method	nsnp	b	se	pval
1	K2WM11	WI7QZQ	outcome	exposure	MR Egger	20	3.70989699325718e-06	0.195164759142206	0.999985042061732
2	K2WM11	WI7QZQ	outcome	exposure	Weighted median	20	-0.0370323739510462	0.124160458188964	0.765503036433727
3	K2WM11	WI7QZQ	outcome	exposure	Inverse variance weighted	20	-0.00474161707409044	0.0899223834247367	0.957946948925268
4	K2WM11	WI7QZQ	outcome	exposure	Simple mode	20	0.0508708902964179	0.216936274468329	0.817107678302121
5	K2WM11	WI7QZQ	outcome	exposure	Weighted mode	20	-0.0444190561844635	0.166082716086402	0.792003277299569
