# Supplementary material for: Evidence supported by Mendelian randomization: impact on inflammatory factors in knee osteoarthritis
Source: Front Med (Lausanne). 2024 May 28;11:1382836. doi: 10.3389/fmed.2024.1382836 (PMC11165061; doi:10.3389/fmed.2024.1382836)
Supplement: Supplementary file 1 [file Data_Sheet_1.ZIP › data/GCST90274764_5e6/GCST90274764outcome.csv]

	SNP	effect_allele.outcome	other_allele.outcome	eaf.outcome	beta.outcome	se.outcome	pval.outcome	outcome	mr_keep.outcome	pval_origin.outcome	id.outcome	data_source.outcome
1	rs114744647	C	T	0.0224533	0.00746024	0.101824	0.941594	outcome	TRUE	reported	WI7QZQ	textfile
2	rs12075	G	A	0.420358	0.0159156	0.0304544	0.601251	outcome	TRUE	reported	WI7QZQ	textfile
3	rs139476527	T	G	0.011987	0.0760547	0.138403	0.582652	outcome	TRUE	reported	WI7QZQ	textfile
4	rs139597204	A	C	0.00787504	0.0211488	0.172116	0.902206	outcome	TRUE	reported	WI7QZQ	textfile
5	rs1491961	T	C	0.282502	0.00883048	0.0333563	0.791216	outcome	TRUE	reported	WI7QZQ	textfile
6	rs2112920	G	C	0.164505	0.0215982	0.0407383	0.595994	outcome	TRUE	reported	WI7QZQ	textfile
7	rs2228467	C	T	0.0613589	-0.0479463	0.0625854	0.443621	outcome	TRUE	reported	WI7QZQ	textfile
8	rs34536806	G	T	0.0793557	0.0452385	0.0568957	0.426548	outcome	TRUE	reported	WI7QZQ	textfile
9	rs35543857	G	A	0.058004	0.0251684	0.0641824	0.694956	outcome	TRUE	reported	WI7QZQ	textfile
10	rs4504148	C	T	0.147278	0.0284884	0.0425641	0.5033	outcome	TRUE	reported	WI7QZQ	textfile
11	rs55843637	G	C	0.456295	-0.0150918	0.0309272	0.625564	outcome	TRUE	reported	WI7QZQ	textfile
12	rs6894241	A	C	0.227101	0.0220972	0.0362349	0.541974	outcome	TRUE	reported	WI7QZQ	textfile
13	rs73171545	A	G	0.104896	0.0793947	0.0490409	0.105458	outcome	TRUE	reported	WI7QZQ	textfile
14	rs73209015	A	T	0.0917671	-0.0961975	0.0524484	0.0666337	outcome	TRUE	reported	WI7QZQ	textfile
15	rs757973	A	G	0.0919102	0.0270312	0.0521796	0.60443	outcome	TRUE	reported	WI7QZQ	textfile
16	rs75883712	T	C	0.106929	-0.0371018	0.0487624	0.446735	outcome	TRUE	reported	WI7QZQ	textfile
17	rs78064488	A	G	0.0350945	-0.0249523	0.0817853	0.760293	outcome	TRUE	reported	WI7QZQ	textfile
18	rs79432525	G	T	0.0218309	-0.0294759	0.10263	0.773955	outcome	TRUE	reported	WI7QZQ	textfile
19	rs79722574	T	C	0.158548	-0.0426717	0.0417708	0.306986	outcome	TRUE	reported	WI7QZQ	textfile
20	rs9940390	C	T	0.269233	-0.00304838	0.0339959	0.92855	outcome	TRUE	reported	WI7QZQ	textfile
21	rs9976282	A	G	0.0283572	0.106726	0.0910892	0.241333	outcome	TRUE	reported	WI7QZQ	textfile
