# Supplementary material for: Evidence supported by Mendelian randomization: impact on inflammatory factors in knee osteoarthritis
Source: Front Med (Lausanne). 2024 May 28;11:1382836. doi: 10.3389/fmed.2024.1382836 (PMC11165061; doi:10.3389/fmed.2024.1382836)
Supplement: Supplementary file 1 [file Data_Sheet_1.ZIP › data/GCST90274764_5e6/exposure_clm_F.csv]

V1	effect_allele.exposure	other_allele.exposure	beta.exposure	se.exposure	eaf.exposure	pval.exposure	SNP	samplesize.exposure	exposure	mr_keep.exposure	pval_origin.exposure	id.exposure	data_source.exposure	R2	F
2	A	G	0.0749	0.0114	0.5547	5.03e-11	rs12075	14731	exposure	TRUE	reported	K2WM11	textfile	0.00292180294795017	43.1613445641431
129	T	C	-0.1243	0.0192	0.1083	9.55e-11	rs75883712	14286	exposure	TRUE	reported	K2WM11	textfile	0.00292520892803083	41.9062689199775
198	T	C	-0.3316	0.0225	0.9289	3.69e-49	rs2228467	14733	exposure	TRUE	reported	K2WM11	textfile	0.0145283717547097	217.172608712951
348	A	G	0.1503	0.0304	0.043	7.65e-07	rs78064488	14286	exposure	TRUE	reported	K2WM11	textfile	0.0017081172869412	24.4404945579239
369	T	C	-0.0845	0.0159	0.8427	1.07e-07	rs4504148	14720	exposure	TRUE	reported	K2WM11	textfile	0.00191504449325372	28.2397051435345
428	T	C	0.0931	0.0134	0.2587	3.71e-12	rs1491961	14286	exposure	TRUE	reported	K2WM11	textfile	0.00336755069795376	48.264627750439
521	A	C	-0.3374	0.0714	0.0128	2.3e-06	rs139597204	12303	exposure	TRUE	reported	K2WM11	textfile	0.0018117370590923	22.3266275424176
526	A	C	-0.0656	0.0137	0.2333	1.68e-06	rs6894241	14715	exposure	TRUE	reported	K2WM11	textfile	0.00155571526582949	22.9249033282246
561	A	G	0.2002	0.0205	0.09	1.58e-22	rs757973	14713	exposure	TRUE	reported	K2WM11	textfile	0.00644040400517591	95.3589333765908
587	T	G	0.0651	0.0137	0.3165	2.02e-06	rs4841168	14286	exposure	TRUE	reported	K2WM11	textfile	0.00157806290703189	22.5766779821311
589	A	T	-0.0913	0.0189	0.1104	1.36e-06	rs73209015	14728	exposure	TRUE	reported	K2WM11	textfile	0.00158192760557166	23.3323760494244
594	T	G	0.1929	0.0422	0.9754	4.85e-06	rs79432525	14247	exposure	TRUE	reported	K2WM11	textfile	0.00146446721259317	20.8919309913343
595	A	G	-0.0609	0.0131	0.6155	3.34e-06	rs1564995	14286	exposure	TRUE	reported	K2WM11	textfile	0.00151051431077511	21.6088268573187
599	T	G	0.1017	0.0208	0.9023	1.01e-06	rs34536806	14286	exposure	TRUE	reported	K2WM11	textfile	0.00167062294189498	23.9031111879612
601	A	G	-0.1138	0.0244	0.9282	3.1e-06	rs35543857	14286	exposure	TRUE	reported	K2WM11	textfile	0.00152031457491676	21.7492390732674
603	T	C	0.2107	0.0451	0.9774	2.99e-06	rs114744647	14730	exposure	TRUE	reported	K2WM11	textfile	0.00147955189844755	21.8231288119993
679	T	C	-0.0818	0.0133	0.7358	7.73e-10	rs9940390	14286	exposure	TRUE	reported	K2WM11	textfile	0.00264085316539241	37.8218285100068
738	A	G	0.1063	0.0226	0.8771	2.56e-06	rs554698477	10894	exposure	TRUE	reported	K2WM11	textfile	0.00202666150658513	22.119225312221
790	T	C	-0.1215	0.0156	0.167	6.78e-15	rs79722574	14720	exposure	TRUE	reported	K2WM11	textfile	0.00410402056401415	60.6518912701795
818	C	G	0.0555	0.0121	0.5296	4.5e-06	rs55843637	14286	exposure	TRUE	reported	K2WM11	textfile	0.0014705015245882	21.035576624715
834	C	G	0.0817	0.016	0.8362	3.29e-07	rs2112920	14286	exposure	TRUE	reported	K2WM11	textfile	0.00182180370551373	26.0701388050364
840	T	G	0.2826	0.0606	0.0125	3.11e-06	rs139476527	12933	exposure	TRUE	reported	K2WM11	textfile	0.00167868856210303	21.7436225670563
853	A	G	-0.1678	0.0345	0.0333	1.15e-06	rs9976282	14722	exposure	TRUE	reported	K2WM11	textfile	0.00160428535021891	23.6530265592196
858	A	G	-0.0861	0.0187	0.1199	4.14e-06	rs73171545	14286	exposure	TRUE	reported	K2WM11	textfile	0.00148172790723675	21.196408737329
