# Supplementary material for: Evidence supported by Mendelian randomization: impact on inflammatory factors in knee osteoarthritis
Source: Front Med (Lausanne). 2024 May 28;11:1382836. doi: 10.3389/fmed.2024.1382836 (PMC11165061; doi:10.3389/fmed.2024.1382836)
Supplement: Supplementary file 1 [file Data_Sheet_1.ZIP › data/GCST90274765_5e6/765.table.MRresult.csv]

id.exposure	id.outcome	outcome	exposure	method	nsnp	b	se	pval	lo_ci	up_ci	or	or_lci95	or_uci95
A02M6A	Z0CMHJ	outcome	exposure	MR Egger	23	0.114419963624663	0.148439925748314	0.449401745797215	-0.176522290842033	0.40536221809136	1.12122289885592	0.838180095206847	1.49984567291429
A02M6A	Z0CMHJ	outcome	exposure	Weighted median	23	0.0964391009809926	0.119763941695765	0.42067934542214	-0.138298224742706	0.331176426704692	1.10124251451285	0.870838947295617	1.39260546342893
A02M6A	Z0CMHJ	outcome	exposure	Inverse variance weighted	23	0.0444283095110262	0.0855133725786518	0.603378585632743	-0.123177900743131	0.212034519765184	1.04543002663409	0.884106365390184	1.23619055734974
A02M6A	Z0CMHJ	outcome	exposure	Simple mode	23	-0.0188737173577085	0.193371637903985	0.923131050199331	-0.397882127649518	0.360134692934101	0.981303275989145	0.671741202710122	1.43352248690717
A02M6A	Z0CMHJ	outcome	exposure	Weighted mode	23	0.101792978963658	0.140956676689959	0.477803970639892	-0.174482107348662	0.378068065275978	1.10715424378231	0.839891881987373	1.45946227819786
