# Supplementary material for: Evidence supported by Mendelian randomization: impact on inflammatory factors in knee osteoarthritis
Source: Front Med (Lausanne). 2024 May 28;11:1382836. doi: 10.3389/fmed.2024.1382836 (PMC11165061; doi:10.3389/fmed.2024.1382836)
Supplement: Supplementary file 1 [file Data_Sheet_1.ZIP › data/GCST90274765_5e6/GCST90274765_exp_merged.csv]

	SNP	V1.x	effect_allele.exposure	other_allele.exposure	beta.exposure	se.exposure	eaf.exposure	pval.exposure	samplesize.exposure	exposure	mr_keep.exposure	pval_origin.exposure	id.exposure	data_source.exposure	R2	F	V1.y	chromosome	base_pair_location	effect_allele	other_allele	N	effect_allele_frequency	T	SE_T	P_noSPA	beta	standard_error	p_value	CONVERGE
1	rs10242459	4954	A	G	0.0729	0.0154	0.8219	2.2e-06	14729	exposure	TRUE	reported	A02M6A	textfile	0.00151907817419575	22.4054999773785	5238874	7	3911280	G	A	453024	0.173563	20.394	25.0738	0.416011	0.0324387	0.0398823	0.416011	1
2	rs10496135	17	C	G	0.1856	0.0384	0.9689	1.34e-06	14288	exposure	TRUE	reported	A02M6A	textfile	0.00163234726101446	23.3578410787607	1236468	2	66640363	G	C	453976	0.0213987	6.46094	9.58805	0.500405	0.0702805	0.104296	0.500405	1
3	rs113539352	103	C	G	0.4485	0.0922	0.992	1.15e-06	11439	exposure	TRUE	reported	A02M6A	textfile	0.00206432248097524	23.6584949779629	2198146	3	58516854	G	C	453732	0.00499855	-4.11134	4.6728	0.378944	-0.18829	0.214004	0.378944	1
4	rs11574915	5022	A	C	-0.1464	0.017	0.8639	7.19e-18	14733	exposure	TRUE	reported	A02M6A	textfile	0.00500855524431555	74.1524238151907	6765353	9	34710084	C	A	452454	0.121318	23.9418	21.5848	0.267347	0.0513876	0.0463288	0.267347	1
5	rs117947316	5101	T	G	0.1313	0.0266	0.053	7.97e-07	14735	exposure	TRUE	reported	A02M6A	textfile	0.00165081537971578	24.3616796247529	6768518	9	35584909	T	G	455820	0.0584847	-6.34095	15.6084	0.684557	-0.0260279	0.0640681	0.684557	1
6	rs13010492	81	C	G	-0.0803	0.0123	0.4754	6.65e-11	13422	exposure	TRUE	reported	A02M6A	textfile	0.00316538647928652	42.6143775264706	1761003	2	204776176	C	G	449997	0.491723	28.2379	33.0394	0.392732	0.0258683	0.0302669	0.392732	1
7	rs138108512	5161	A	G	-0.2939	0.0616	0.0119	1.83e-06	13422	exposure	TRUE	reported	A02M6A	textfile	0.00169310769221736	22.7600404290826	9506205	14	76855291	A	G	454636	0.00991892	8.48276	6.53378	0.194187	0.198704	0.153051	0.194187	1
8	rs1415763	4948	C	G	0.0757	0.0157	0.1687	1.42e-06	14731	exposure	TRUE	reported	A02M6A	textfile	0.00157570663684889	23.2452106869016	5012177	6	125027776	C	G	451023	0.152731	-4.23259	23.7832	0.85875	-0.00748281	0.0420464	0.85875	1
9	rs147708384	5163	T	C	-0.2707	0.0574	0.0151	2.4e-06	13801	exposure	TRUE	reported	A02M6A	textfile	0.00160895111675568	22.2376958256444	10417835	17	14918425	T	C	452108	0.00921461	-2.09886	6.36472	0.741578	-0.0518113	0.157116	0.741578	1
10	rs150906309	866	T	C	0.3407	0.0621	0.989	4.1e-08	13801	exposure	TRUE	reported	A02M6A	textfile	0.00217622781717624	30.0952617950986	4595481	6	32093029	C	T	454433	0.0104812	-1.77568	6.77776	0.793332	-0.0386539	0.147541	0.793332	1
11	rs1794497	4429	T	C	-0.0984	0.0202	0.8912	1.11e-06	14735	exposure	TRUE	reported	A02M6A	textfile	0.00160782392478851	23.7262174639924	4605905	6	32649180	C	T	456233	0.111367	46.0802	20.9201	0.0276176	0.10529	0.0478143	0.027661	1
12	rs3792790	450	A	C	0.0551	0.012	0.4736	4.4e-06	14288	exposure	TRUE	reported	A02M6A	textfile	0.00147342790480101	21.0804515735816	4290144	5	150442171	A	C	446371	0.45631	-33.3271	32.728	0.308534	-0.0311141	0.0305548	0.308534	1
13	rs4554017	417	T	C	0.0596	0.0122	0.3904	1.03e-06	14288	exposure	TRUE	reported	A02M6A	textfile	0.00166754133532348	23.8622868661358	3434636	4	145124024	T	C	456348	0.388758	-12.584	32.4167	0.697872	-0.0119752	0.0308483	0.697872	1
14	rs4766578	5123	A	T	-0.0801	0.0132	0.5095	1.29e-09	11785	exposure	TRUE	reported	A02M6A	textfile	0.00311481834115005	36.8165814770141	8741030	12	111904371	T	A	456155	0.49609	3.93019	33.2714	0.905968	0.00355035	0.0300558	0.905968	1
15	rs4907572	5156	A	G	-0.0671	0.0137	0.2653	9.69e-07	14722	exposure	TRUE	reported	A02M6A	textfile	0.00162678445517686	23.9852860707363	9257635	13	113647321	A	G	451905	0.267692	32.9075	29.3229	0.261758	0.038272	0.0341031	0.261758	1
16	rs62292952	195	T	G	0.2346	0.0185	0.8822	7.53e-37	14728	exposure	TRUE	reported	A02M6A	textfile	0.0108007167367524	160.787980093075	2505682	3	132200719	G	T	455898	0.112481	-5.91189	20.9786	0.778093	-0.013433	0.0476675	0.778093	1
17	rs6486995	5118	A	T	-0.0697	0.0135	0.2452	2.43e-07	14735	exposure	TRUE	reported	A02M6A	textfile	0.00180577207733658	26.6525684793492	8367074	12	19813981	A	T	450691	0.232608	2.16858	27.9279	0.938107	0.00278035	0.0358065	0.938107	1
18	rs6870560	451	T	C	0.0863	0.0169	0.8559	3.28e-07	14732	exposure	TRUE	reported	A02M6A	textfile	0.00176692626688661	26.0728927903648	4396752	5	174187919	C	T	453052	0.141122	11.0106	23.0593	0.633012	0.0207071	0.0433665	0.633012	1
19	rs73257451	4977	T	C	-0.3645	0.0756	0.989	1.43e-06	11337	exposure	TRUE	reported	A02M6A	textfile	0.00204627374393318	23.2420725302558	6219888	8	61418130	C	T	456323	0.00457132	-8.55593	4.50333	0.0574443	-0.421892	0.222058	0.0574443	1
20	rs74764632	5162	A	T	0.1349	0.0294	0.9557	4.47e-06	14734	exposure	TRUE	reported	A02M6A	textfile	0.00142688326012929	21.0508813384174	10167934	16	57300587	T	A	455434	0.0452535	-0.620021	13.7999	0.964164	-0.00325579	0.0724644	0.964164	1
21	rs7595241	2	C	G	0.0615	0.013	0.6941	2.24e-06	14288	exposure	TRUE	reported	A02M6A	textfile	0.00156391215587394	22.3770447911766	960806	2	7425475	G	C	446567	0.293668	-31.3506	29.9423	0.295085	-0.0349683	0.0333976	0.295085	1
22	rs7766694	4938	T	G	0.0678	0.0148	0.757	4.63e-06	12852	exposure	TRUE	reported	A02M6A	textfile	0.00163025916256336	20.9830380289442	4615957	6	33564078	G	T	430748	0.264936	-8.04469	28.4564	0.777405	-0.0099346	0.0351415	0.777405	1
23	rs79086127	415	T	C	-0.2096	0.045	0.0195	3.2e-06	14247	exposure	TRUE	reported	A02M6A	textfile	0.00152045397204099	21.6918482886152	3341877	4	123839263	T	C	456184	0.017471	6.75136	8.68845	0.437129	0.0894349	0.115095	0.437129	1
24	rs7990	3931	A	C	-0.1309	0.0248	0.0902	1.3e-07	12404	exposure	TRUE	reported	A02M6A	textfile	0.00224098955495425	27.8551756181543	4604168	6	32609965	A	C	421948	0.122829	-30.6373	20.9692	0.143998	-0.0696768	0.0476891	0.143998	1
25	rs9469127	1591	C	G	-0.4884	0.0277	0.9365	1.41e-69	14735	exposure	TRUE	reported	A02M6A	textfile	0.0206620876522465	310.837080380947	4599853	6	32444093	G	C	456337	0.0247766	7.83928	10.2884	0.446089	0.0740589	0.0971965	0.446089	1
