# Supplementary material for: Evidence supported by Mendelian randomization: impact on inflammatory factors in knee osteoarthritis
Source: Front Med (Lausanne). 2024 May 28;11:1382836. doi: 10.3389/fmed.2024.1382836 (PMC11165061; doi:10.3389/fmed.2024.1382836)
Supplement: Supplementary file 1 [file Data_Sheet_1.ZIP › data/GCST90274765_5e6/GCST90274765_outTab.csv]

	SNP	effect_allele.exposure	other_allele.exposure	effect_allele.outcome	other_allele.outcome	beta.exposure	beta.outcome	eaf.exposure	eaf.outcome	remove	palindromic	ambiguous	id.outcome	se.outcome	pval.outcome	outcome	mr_keep.outcome	pval_origin.outcome	data_source.outcome	V1	se.exposure	pval.exposure	samplesize.exposure	exposure	mr_keep.exposure	pval_origin.exposure	id.exposure	data_source.exposure	R2	F	action	mr_keep	samplesize.outcome
1	rs10242459	A	G	A	G	0.0729	-0.0324387	0.8219	0.826437	FALSE	FALSE	FALSE	Z0CMHJ	0.0398823	0.416011	outcome	TRUE	reported	textfile	4954	0.0154	2.2e-06	14729	exposure	TRUE	reported	A02M6A	textfile	0.00151907817419575	22.4054999773785	2	TRUE	NA
2	rs10496135	C	G	C	G	0.1856	-0.0702805	0.9689	0.9786013	FALSE	TRUE	FALSE	Z0CMHJ	0.104296	0.500405	outcome	TRUE	reported	textfile	17	0.0384	1.34e-06	14288	exposure	TRUE	reported	A02M6A	textfile	0.00163234726101446	23.3578410787607	2	TRUE	NA
3	rs113539352	C	G	C	G	0.4485	0.18829	0.992	0.99500145	FALSE	TRUE	FALSE	Z0CMHJ	0.214004	0.378944	outcome	TRUE	reported	textfile	103	0.0922	1.15e-06	11439	exposure	TRUE	reported	A02M6A	textfile	0.00206432248097524	23.6584949779629	2	TRUE	NA
4	rs11574915	A	C	A	C	-0.1464	-0.0513876	0.8639	0.878682	FALSE	FALSE	FALSE	Z0CMHJ	0.0463288	0.267347	outcome	TRUE	reported	textfile	5022	0.017	7.19e-18	14733	exposure	TRUE	reported	A02M6A	textfile	0.00500855524431555	74.1524238151907	2	TRUE	NA
5	rs117947316	T	G	T	G	0.1313	-0.0260279	0.053	0.0584847	FALSE	FALSE	FALSE	Z0CMHJ	0.0640681	0.684557	outcome	TRUE	reported	textfile	5101	0.0266	7.97e-07	14735	exposure	TRUE	reported	A02M6A	textfile	0.00165081537971578	24.3616796247529	2	TRUE	NA
7	rs138108512	A	G	A	G	-0.2939	0.198704	0.0119	0.00991892	FALSE	FALSE	FALSE	Z0CMHJ	0.153051	0.194187	outcome	TRUE	reported	textfile	5161	0.0616	1.83e-06	13422	exposure	TRUE	reported	A02M6A	textfile	0.00169310769221736	22.7600404290826	2	TRUE	NA
8	rs1415763	C	G	C	G	0.0757	-0.00748281	0.1687	0.152731	FALSE	TRUE	FALSE	Z0CMHJ	0.0420464	0.85875	outcome	TRUE	reported	textfile	4948	0.0157	1.42e-06	14731	exposure	TRUE	reported	A02M6A	textfile	0.00157570663684889	23.2452106869016	2	TRUE	NA
9	rs147708384	T	C	T	C	-0.2707	-0.0518113	0.0151	0.00921461	FALSE	FALSE	FALSE	Z0CMHJ	0.157116	0.741578	outcome	TRUE	reported	textfile	5163	0.0574	2.4e-06	13801	exposure	TRUE	reported	A02M6A	textfile	0.00160895111675568	22.2376958256444	2	TRUE	NA
10	rs150906309	T	C	T	C	0.3407	0.0386539	0.989	0.9895188	FALSE	FALSE	FALSE	Z0CMHJ	0.147541	0.793332	outcome	TRUE	reported	textfile	866	0.0621	4.1e-08	13801	exposure	TRUE	reported	A02M6A	textfile	0.00217622781717624	30.0952617950986	2	TRUE	NA
11	rs1794497	T	C	T	C	-0.0984	-0.10529	0.8912	0.888633	FALSE	FALSE	FALSE	Z0CMHJ	0.0478143	0.027661	outcome	TRUE	reported	textfile	4429	0.0202	1.11e-06	14735	exposure	TRUE	reported	A02M6A	textfile	0.00160782392478851	23.7262174639924	2	TRUE	NA
12	rs3792790	A	C	A	C	0.0551	-0.0311141	0.4736	0.45631	FALSE	FALSE	FALSE	Z0CMHJ	0.0305548	0.308534	outcome	TRUE	reported	textfile	450	0.012	4.4e-06	14288	exposure	TRUE	reported	A02M6A	textfile	0.00147342790480101	21.0804515735816	2	TRUE	NA
13	rs4554017	T	C	T	C	0.0596	-0.0119752	0.3904	0.388758	FALSE	FALSE	FALSE	Z0CMHJ	0.0308483	0.697872	outcome	TRUE	reported	textfile	417	0.0122	1.03e-06	14288	exposure	TRUE	reported	A02M6A	textfile	0.00166754133532348	23.8622868661358	2	TRUE	NA
15	rs4907572	A	G	A	G	-0.0671	0.038272	0.2653	0.267692	FALSE	FALSE	FALSE	Z0CMHJ	0.0341031	0.261758	outcome	TRUE	reported	textfile	5156	0.0137	9.69e-07	14722	exposure	TRUE	reported	A02M6A	textfile	0.00162678445517686	23.9852860707363	2	TRUE	NA
16	rs62292952	T	G	T	G	0.2346	0.013433	0.8822	0.887519	FALSE	FALSE	FALSE	Z0CMHJ	0.0476675	0.778093	outcome	TRUE	reported	textfile	195	0.0185	7.53e-37	14728	exposure	TRUE	reported	A02M6A	textfile	0.0108007167367524	160.787980093075	2	TRUE	NA
17	rs6486995	A	T	A	T	-0.0697	0.00278035	0.2452	0.232608	FALSE	TRUE	FALSE	Z0CMHJ	0.0358065	0.938107	outcome	TRUE	reported	textfile	5118	0.0135	2.43e-07	14735	exposure	TRUE	reported	A02M6A	textfile	0.00180577207733658	26.6525684793492	2	TRUE	NA
18	rs6870560	T	C	T	C	0.0863	-0.0207071	0.8559	0.858878	FALSE	FALSE	FALSE	Z0CMHJ	0.0433665	0.633012	outcome	TRUE	reported	textfile	451	0.0169	3.28e-07	14732	exposure	TRUE	reported	A02M6A	textfile	0.00176692626688661	26.0728927903648	2	TRUE	NA
19	rs73257451	T	C	T	C	-0.3645	0.421892	0.989	0.99542868	FALSE	FALSE	FALSE	Z0CMHJ	0.222058	0.0574443	outcome	TRUE	reported	textfile	4977	0.0756	1.43e-06	11337	exposure	TRUE	reported	A02M6A	textfile	0.00204627374393318	23.2420725302558	2	TRUE	NA
20	rs74764632	A	T	A	T	0.1349	0.00325579	0.9557	0.9547465	FALSE	TRUE	FALSE	Z0CMHJ	0.0724644	0.964164	outcome	TRUE	reported	textfile	5162	0.0294	4.47e-06	14734	exposure	TRUE	reported	A02M6A	textfile	0.00142688326012929	21.0508813384174	2	TRUE	NA
21	rs7595241	C	G	C	G	0.0615	0.0349683	0.6941	0.706332	FALSE	TRUE	FALSE	Z0CMHJ	0.0333976	0.295085	outcome	TRUE	reported	textfile	2	0.013	2.24e-06	14288	exposure	TRUE	reported	A02M6A	textfile	0.00156391215587394	22.3770447911766	2	TRUE	NA
22	rs7766694	T	G	T	G	0.0678	0.0099346	0.757	0.735064	FALSE	FALSE	FALSE	Z0CMHJ	0.0351415	0.777405	outcome	TRUE	reported	textfile	4938	0.0148	4.63e-06	12852	exposure	TRUE	reported	A02M6A	textfile	0.00163025916256336	20.9830380289442	2	TRUE	NA
23	rs79086127	T	C	T	C	-0.2096	0.0894349	0.0195	0.017471	FALSE	FALSE	FALSE	Z0CMHJ	0.115095	0.437129	outcome	TRUE	reported	textfile	415	0.045	3.2e-06	14247	exposure	TRUE	reported	A02M6A	textfile	0.00152045397204099	21.6918482886152	2	TRUE	NA
24	rs7990	A	C	A	C	-0.1309	-0.0696768	0.0902	0.122829	FALSE	FALSE	FALSE	Z0CMHJ	0.0476891	0.143998	outcome	TRUE	reported	textfile	3931	0.0248	1.3e-07	12404	exposure	TRUE	reported	A02M6A	textfile	0.00224098955495425	27.8551756181543	2	TRUE	NA
25	rs9469127	C	G	C	G	-0.4884	-0.0740589	0.9365	0.9752234	FALSE	TRUE	FALSE	Z0CMHJ	0.0971965	0.446089	outcome	TRUE	reported	textfile	1591	0.0277	1.41e-69	14735	exposure	TRUE	reported	A02M6A	textfile	0.0206620876522465	310.837080380947	2	TRUE	NA
