# Supplementary material for: Evidence supported by Mendelian randomization: impact on inflammatory factors in knee osteoarthritis
Source: Front Med (Lausanne). 2024 May 28;11:1382836. doi: 10.3389/fmed.2024.1382836 (PMC11165061; doi:10.3389/fmed.2024.1382836)
Supplement: Supplementary file 1 [file Data_Sheet_1.ZIP › data/GCST90274765_5e6/GCST90274765_output.csv]

	id.exposure	id.outcome	outcome	exposure	method	nsnp	b	se	pval
1	A02M6A	Z0CMHJ	outcome	exposure	MR Egger	23	0.114419963624663	0.148439925748314	0.449401745797215
2	A02M6A	Z0CMHJ	outcome	exposure	Weighted median	23	0.0964391009809926	0.124015629016797	0.436783235659501
3	A02M6A	Z0CMHJ	outcome	exposure	Inverse variance weighted	23	0.0444283095110262	0.0855133725786518	0.603378585632743
4	A02M6A	Z0CMHJ	outcome	exposure	Simple mode	23	-0.0188737173577085	0.214472600667237	0.930672333400068
5	A02M6A	Z0CMHJ	outcome	exposure	Weighted mode	23	0.101792978963658	0.14163514350111	0.47989104863661
