# Supplementary material for: Evidence supported by Mendelian randomization: impact on inflammatory factors in knee osteoarthritis
Source: Front Med (Lausanne). 2024 May 28;11:1382836. doi: 10.3389/fmed.2024.1382836 (PMC11165061; doi:10.3389/fmed.2024.1382836)
Supplement: Supplementary file 1 [file Data_Sheet_1.ZIP › data/GCST90274765_5e6/GCST90274765exp_5e6_clumped_online_.csv]

	V1	effect_allele.exposure	other_allele.exposure	beta.exposure	se.exposure	eaf.exposure	pval.exposure	SNP	samplesize.exposure	exposure	mr_keep.exposure	pval_origin.exposure	id.exposure	data_source.exposure
1	2	C	G	0.0615	0.013	0.6941	2.24e-06	rs7595241	14288	exposure	TRUE	reported	A02M6A	textfile
2	17	C	G	0.1856	0.0384	0.9689	1.34e-06	rs10496135	14288	exposure	TRUE	reported	A02M6A	textfile
3	81	C	G	-0.0803	0.0123	0.4754	6.65e-11	rs13010492	13422	exposure	TRUE	reported	A02M6A	textfile
4	103	C	G	0.4485	0.0922	0.992	1.15e-06	rs113539352	11439	exposure	TRUE	reported	A02M6A	textfile
5	195	T	G	0.2346	0.0185	0.8822	7.53e-37	rs62292952	14728	exposure	TRUE	reported	A02M6A	textfile
6	415	T	C	-0.2096	0.045	0.0195	3.2e-06	rs79086127	14247	exposure	TRUE	reported	A02M6A	textfile
7	417	T	C	0.0596	0.0122	0.3904	1.03e-06	rs4554017	14288	exposure	TRUE	reported	A02M6A	textfile
8	450	A	C	0.0551	0.012	0.4736	4.4e-06	rs3792790	14288	exposure	TRUE	reported	A02M6A	textfile
9	451	T	C	0.0863	0.0169	0.8559	3.28e-07	rs6870560	14732	exposure	TRUE	reported	A02M6A	textfile
10	866	T	C	0.3407	0.0621	0.989	4.1e-08	rs150906309	13801	exposure	TRUE	reported	A02M6A	textfile
11	1591	C	G	-0.4884	0.0277	0.9365	1.41e-69	rs9469127	14735	exposure	TRUE	reported	A02M6A	textfile
12	1770	T	C	0.1568	0.016	0.3333	1.13e-22	rs191795965	11538	exposure	TRUE	reported	A02M6A	textfile
13	3931	A	C	-0.1309	0.0248	0.0902	1.3e-07	rs7990	12404	exposure	TRUE	reported	A02M6A	textfile
14	3993	A	C	0.0985	0.018	0.7781	4.44e-08	rs59142330	11537	exposure	TRUE	reported	A02M6A	textfile
15	4429	T	C	-0.0984	0.0202	0.8912	1.11e-06	rs1794497	14735	exposure	TRUE	reported	A02M6A	textfile
16	4938	T	G	0.0678	0.0148	0.757	4.63e-06	rs7766694	12852	exposure	TRUE	reported	A02M6A	textfile
17	4948	C	G	0.0757	0.0157	0.1687	1.42e-06	rs1415763	14731	exposure	TRUE	reported	A02M6A	textfile
18	4954	A	G	0.0729	0.0154	0.8219	2.2e-06	rs10242459	14729	exposure	TRUE	reported	A02M6A	textfile
19	4977	T	C	-0.3645	0.0756	0.989	1.43e-06	rs73257451	11337	exposure	TRUE	reported	A02M6A	textfile
20	5022	A	C	-0.1464	0.017	0.8639	7.19e-18	rs11574915	14733	exposure	TRUE	reported	A02M6A	textfile
21	5101	T	G	0.1313	0.0266	0.053	7.97e-07	rs117947316	14735	exposure	TRUE	reported	A02M6A	textfile
22	5118	A	T	-0.0697	0.0135	0.2452	2.43e-07	rs6486995	14735	exposure	TRUE	reported	A02M6A	textfile
23	5123	A	T	-0.0801	0.0132	0.5095	1.29e-09	rs4766578	11785	exposure	TRUE	reported	A02M6A	textfile
24	5156	A	G	-0.0671	0.0137	0.2653	9.69e-07	rs4907572	14722	exposure	TRUE	reported	A02M6A	textfile
25	5161	A	G	-0.2939	0.0616	0.0119	1.83e-06	rs138108512	13422	exposure	TRUE	reported	A02M6A	textfile
26	5162	A	T	0.1349	0.0294	0.9557	4.47e-06	rs74764632	14734	exposure	TRUE	reported	A02M6A	textfile
27	5163	T	C	-0.2707	0.0574	0.0151	2.4e-06	rs147708384	13801	exposure	TRUE	reported	A02M6A	textfile
28	5166	A	G	-0.1724	0.036	0.0585	1.68e-06	rs138440733	12404	exposure	TRUE	reported	A02M6A	textfile
