# Supplementary material for: Evidence supported by Mendelian randomization: impact on inflammatory factors in knee osteoarthritis
Source: Front Med (Lausanne). 2024 May 28;11:1382836. doi: 10.3389/fmed.2024.1382836 (PMC11165061; doi:10.3389/fmed.2024.1382836)
Supplement: Supplementary file 1 [file Data_Sheet_1.ZIP › data/GCST90274765_5e6/GCST90274765outcome.csv]

	SNP	effect_allele.outcome	other_allele.outcome	eaf.outcome	beta.outcome	se.outcome	pval.outcome	outcome	mr_keep.outcome	pval_origin.outcome	id.outcome	data_source.outcome
1	rs10242459	G	A	0.173563	0.0324387	0.0398823	0.416011	outcome	TRUE	reported	Z0CMHJ	textfile
2	rs10496135	G	C	0.0213987	0.0702805	0.104296	0.500405	outcome	TRUE	reported	Z0CMHJ	textfile
3	rs113539352	G	C	0.00499855	-0.18829	0.214004	0.378944	outcome	TRUE	reported	Z0CMHJ	textfile
4	rs11574915	C	A	0.121318	0.0513876	0.0463288	0.267347	outcome	TRUE	reported	Z0CMHJ	textfile
5	rs117947316	T	G	0.0584847	-0.0260279	0.0640681	0.684557	outcome	TRUE	reported	Z0CMHJ	textfile
6	rs13010492	C	G	0.491723	0.0258683	0.0302669	0.392732	outcome	TRUE	reported	Z0CMHJ	textfile
7	rs138108512	A	G	0.00991892	0.198704	0.153051	0.194187	outcome	TRUE	reported	Z0CMHJ	textfile
8	rs1415763	C	G	0.152731	-0.00748281	0.0420464	0.85875	outcome	TRUE	reported	Z0CMHJ	textfile
9	rs147708384	T	C	0.00921461	-0.0518113	0.157116	0.741578	outcome	TRUE	reported	Z0CMHJ	textfile
10	rs150906309	C	T	0.0104812	-0.0386539	0.147541	0.793332	outcome	TRUE	reported	Z0CMHJ	textfile
11	rs1794497	C	T	0.111367	0.10529	0.0478143	0.027661	outcome	TRUE	reported	Z0CMHJ	textfile
12	rs3792790	A	C	0.45631	-0.0311141	0.0305548	0.308534	outcome	TRUE	reported	Z0CMHJ	textfile
13	rs4554017	T	C	0.388758	-0.0119752	0.0308483	0.697872	outcome	TRUE	reported	Z0CMHJ	textfile
14	rs4766578	T	A	0.49609	0.00355035	0.0300558	0.905968	outcome	TRUE	reported	Z0CMHJ	textfile
15	rs4907572	A	G	0.267692	0.038272	0.0341031	0.261758	outcome	TRUE	reported	Z0CMHJ	textfile
16	rs62292952	G	T	0.112481	-0.013433	0.0476675	0.778093	outcome	TRUE	reported	Z0CMHJ	textfile
17	rs6486995	A	T	0.232608	0.00278035	0.0358065	0.938107	outcome	TRUE	reported	Z0CMHJ	textfile
18	rs6870560	C	T	0.141122	0.0207071	0.0433665	0.633012	outcome	TRUE	reported	Z0CMHJ	textfile
19	rs73257451	C	T	0.00457132	-0.421892	0.222058	0.0574443	outcome	TRUE	reported	Z0CMHJ	textfile
20	rs74764632	T	A	0.0452535	-0.00325579	0.0724644	0.964164	outcome	TRUE	reported	Z0CMHJ	textfile
21	rs7595241	G	C	0.293668	-0.0349683	0.0333976	0.295085	outcome	TRUE	reported	Z0CMHJ	textfile
22	rs7766694	G	T	0.264936	-0.0099346	0.0351415	0.777405	outcome	TRUE	reported	Z0CMHJ	textfile
23	rs79086127	T	C	0.017471	0.0894349	0.115095	0.437129	outcome	TRUE	reported	Z0CMHJ	textfile
24	rs7990	A	C	0.122829	-0.0696768	0.0476891	0.143998	outcome	TRUE	reported	Z0CMHJ	textfile
25	rs9469127	G	C	0.0247766	0.0740589	0.0971965	0.446089	outcome	TRUE	reported	Z0CMHJ	textfile
