# Supplementary material for: Evidence supported by Mendelian randomization: impact on inflammatory factors in knee osteoarthritis
Source: Front Med (Lausanne). 2024 May 28;11:1382836. doi: 10.3389/fmed.2024.1382836 (PMC11165061; doi:10.3389/fmed.2024.1382836)
Supplement: Supplementary file 1 [file Data_Sheet_1.ZIP › data/GCST90274765_5e6/exposure_clm_F.csv]

V1	effect_allele.exposure	other_allele.exposure	beta.exposure	se.exposure	eaf.exposure	pval.exposure	SNP	samplesize.exposure	exposure	mr_keep.exposure	pval_origin.exposure	id.exposure	data_source.exposure	R2	F
2	C	G	0.0615	0.013	0.6941	2.24e-06	rs7595241	14288	exposure	TRUE	reported	A02M6A	textfile	0.00156391215587394	22.3770447911766
17	C	G	0.1856	0.0384	0.9689	1.34e-06	rs10496135	14288	exposure	TRUE	reported	A02M6A	textfile	0.00163234726101446	23.3578410787607
81	C	G	-0.0803	0.0123	0.4754	6.65e-11	rs13010492	13422	exposure	TRUE	reported	A02M6A	textfile	0.00316538647928652	42.6143775264706
103	C	G	0.4485	0.0922	0.992	1.15e-06	rs113539352	11439	exposure	TRUE	reported	A02M6A	textfile	0.00206432248097524	23.6584949779629
195	T	G	0.2346	0.0185	0.8822	7.53e-37	rs62292952	14728	exposure	TRUE	reported	A02M6A	textfile	0.0108007167367524	160.787980093075
415	T	C	-0.2096	0.045	0.0195	3.2e-06	rs79086127	14247	exposure	TRUE	reported	A02M6A	textfile	0.00152045397204099	21.6918482886152
417	T	C	0.0596	0.0122	0.3904	1.03e-06	rs4554017	14288	exposure	TRUE	reported	A02M6A	textfile	0.00166754133532348	23.8622868661358
450	A	C	0.0551	0.012	0.4736	4.4e-06	rs3792790	14288	exposure	TRUE	reported	A02M6A	textfile	0.00147342790480101	21.0804515735816
451	T	C	0.0863	0.0169	0.8559	3.28e-07	rs6870560	14732	exposure	TRUE	reported	A02M6A	textfile	0.00176692626688661	26.0728927903648
866	T	C	0.3407	0.0621	0.989	4.1e-08	rs150906309	13801	exposure	TRUE	reported	A02M6A	textfile	0.00217622781717624	30.0952617950986
1591	C	G	-0.4884	0.0277	0.9365	1.41e-69	rs9469127	14735	exposure	TRUE	reported	A02M6A	textfile	0.0206620876522465	310.837080380947
1770	T	C	0.1568	0.016	0.3333	1.13e-22	rs191795965	11538	exposure	TRUE	reported	A02M6A	textfile	0.00825508593747314	96.0233524007627
3931	A	C	-0.1309	0.0248	0.0902	1.3e-07	rs7990	12404	exposure	TRUE	reported	A02M6A	textfile	0.00224098955495425	27.8551756181543
3993	A	C	0.0985	0.018	0.7781	4.44e-08	rs59142330	11537	exposure	TRUE	reported	A02M6A	textfile	0.0025888612325952	29.9400248877203
4429	T	C	-0.0984	0.0202	0.8912	1.11e-06	rs1794497	14735	exposure	TRUE	reported	A02M6A	textfile	0.00160782392478851	23.7262174639924
4938	T	G	0.0678	0.0148	0.757	4.63e-06	rs7766694	12852	exposure	TRUE	reported	A02M6A	textfile	0.00163025916256336	20.9830380289442
4948	C	G	0.0757	0.0157	0.1687	1.42e-06	rs1415763	14731	exposure	TRUE	reported	A02M6A	textfile	0.00157570663684889	23.2452106869016
4954	A	G	0.0729	0.0154	0.8219	2.2e-06	rs10242459	14729	exposure	TRUE	reported	A02M6A	textfile	0.00151907817419575	22.4054999773785
4977	T	C	-0.3645	0.0756	0.989	1.43e-06	rs73257451	11337	exposure	TRUE	reported	A02M6A	textfile	0.00204627374393318	23.2420725302558
5022	A	C	-0.1464	0.017	0.8639	7.19e-18	rs11574915	14733	exposure	TRUE	reported	A02M6A	textfile	0.00500855524431555	74.1524238151907
5101	T	G	0.1313	0.0266	0.053	7.97e-07	rs117947316	14735	exposure	TRUE	reported	A02M6A	textfile	0.00165081537971578	24.3616796247529
5118	A	T	-0.0697	0.0135	0.2452	2.43e-07	rs6486995	14735	exposure	TRUE	reported	A02M6A	textfile	0.00180577207733658	26.6525684793492
5123	A	T	-0.0801	0.0132	0.5095	1.29e-09	rs4766578	11785	exposure	TRUE	reported	A02M6A	textfile	0.00311481834115005	36.8165814770141
5156	A	G	-0.0671	0.0137	0.2653	9.69e-07	rs4907572	14722	exposure	TRUE	reported	A02M6A	textfile	0.00162678445517686	23.9852860707363
5161	A	G	-0.2939	0.0616	0.0119	1.83e-06	rs138108512	13422	exposure	TRUE	reported	A02M6A	textfile	0.00169310769221736	22.7600404290826
5162	A	T	0.1349	0.0294	0.9557	4.47e-06	rs74764632	14734	exposure	TRUE	reported	A02M6A	textfile	0.00142688326012929	21.0508813384174
5163	T	C	-0.2707	0.0574	0.0151	2.4e-06	rs147708384	13801	exposure	TRUE	reported	A02M6A	textfile	0.00160895111675568	22.2376958256444
5166	A	G	-0.1724	0.036	0.0585	1.68e-06	rs138440733	12404	exposure	TRUE	reported	A02M6A	textfile	0.00184546387649582	22.9297590383031
