# Supplementary material for: Evidence supported by Mendelian randomization: impact on inflammatory factors in knee osteoarthritis
Source: Front Med (Lausanne). 2024 May 28;11:1382836. doi: 10.3389/fmed.2024.1382836 (PMC11165061; doi:10.3389/fmed.2024.1382836)
Supplement: Supplementary file 1 [file Data_Sheet_1.ZIP › data/GCST90274766_5e6/766.table.MRresult.csv]

id.exposure	id.outcome	outcome	exposure	method	nsnp	b	se	pval	lo_ci	up_ci	or	or_lci95	or_uci95
Dh97DE	g49zUf	outcome	exposure	MR Egger	20	-0.287630131013986	0.298095888712788	0.347384732919048	-0.871898072891049	0.296637810863078	0.750038957090081	0.41815710286643	1.34532794802836
Dh97DE	g49zUf	outcome	exposure	Weighted median	20	0.147866579570692	0.153325403306961	0.334846858400911	-0.152651210910951	0.448384370052335	1.15935820397435	0.858429080298802	1.56578041910551
Dh97DE	g49zUf	outcome	exposure	Inverse variance weighted	20	0.0348558384327219	0.12294991647289	0.776796467252358	-0.206125997854142	0.275837674719586	1.03547042300019	0.813730541521395	1.31763396136461
Dh97DE	g49zUf	outcome	exposure	Simple mode	20	0.300247949416719	0.311784188777755	0.347645008897442	-0.310849060587681	0.911344959421118	1.35019354577735	0.732824479618177	2.48766609435408
Dh97DE	g49zUf	outcome	exposure	Weighted mode	20	0.211893072129365	0.267503295607449	0.438072933685438	-0.312413387261234	0.736199531519964	1.2360157134839	0.731678998924273	2.08798509486431
