# Supplementary material for: Evidence supported by Mendelian randomization: impact on inflammatory factors in knee osteoarthritis
Source: Front Med (Lausanne). 2024 May 28;11:1382836. doi: 10.3389/fmed.2024.1382836 (PMC11165061; doi:10.3389/fmed.2024.1382836)
Supplement: Supplementary file 1 [file Data_Sheet_1.ZIP › data/GCST90274766_5e6/GCST90274766SNP_harmonised.csv]

	SNP	effect_allele.exposure	other_allele.exposure	effect_allele.outcome	other_allele.outcome	beta.exposure	beta.outcome	eaf.exposure	eaf.outcome	remove	palindromic	ambiguous	id.outcome	se.outcome	pval.outcome	outcome	mr_keep.outcome	pval_origin.outcome	data_source.outcome	V1	se.exposure	pval.exposure	samplesize.exposure	exposure	mr_keep.exposure	pval_origin.exposure	id.exposure	data_source.exposure	R2	F	action	mr_keep	samplesize.outcome
1	rs10207134	T	C	T	C	-0.0996	-0.0149883	0.326	0.334932	FALSE	FALSE	FALSE	g49zUf	0.0319173	0.638644	outcome	TRUE	reported	textfile	90	0.0128	7.18e-15	14287	exposure	TRUE	reported	Dh97DE	textfile	0.00422008361212095	60.5393756261155	2	TRUE	NA
2	rs10837780	T	C	T	C	0.1191	-0.068981	0.9413	0.9426997	FALSE	FALSE	FALSE	g49zUf	0.0649283	0.288046	outcome	TRUE	reported	textfile	182	0.026	4.63e-06	14288	exposure	TRUE	reported	Dh97DE	textfile	0.00146645265358348	20.9805095329718	2	TRUE	NA
3	rs111674022	T	C	T	C	-0.0953	-0.0181043	0.0967	0.0762125	FALSE	FALSE	FALSE	g49zUf	0.0572186	0.751694	outcome	TRUE	reported	textfile	2	0.0208	4.61e-06	14288	exposure	TRUE	reported	Dh97DE	textfile	0.00146706745415134	20.9893183959095	2	TRUE	NA
4	rs11242693	T	C	T	C	0.0637	0.0515067	0.3674	0.35388	FALSE	FALSE	FALSE	g49zUf	0.0327492	0.115773	outcome	TRUE	reported	textfile	99	0.0135	2.38e-06	12404	exposure	TRUE	reported	Dh97DE	textfile	0.00179172245676068	22.2608271326255	2	TRUE	NA
5	rs1129474	T	C	T	C	0.0573	0.00412407	0.5396	0.527691	FALSE	FALSE	FALSE	g49zUf	0.0301416	0.89117	outcome	TRUE	reported	textfile	174	0.012	1.8e-06	14288	exposure	TRUE	reported	Dh97DE	textfile	0.0015932459404241	22.7974334231523	2	TRUE	NA
6	rs11582772	T	C	T	C	0.2585	0.132665	0.9859	0.9888443	FALSE	FALSE	FALSE	g49zUf	0.14365	0.35573	outcome	TRUE	reported	textfile	1	0.0548	2.39e-06	14243	exposure	TRUE	reported	Dh97DE	textfile	0.00155984176348519	22.2484105537454	2	TRUE	NA
7	rs117753190	C	G	C	G	-0.185	-0.0606234	0.9688	0.9654912	FALSE	TRUE	FALSE	g49zUf	0.0825283	0.462597	outcome	TRUE	reported	textfile	197	0.0359	2.56e-07	14243	exposure	TRUE	reported	Dh97DE	textfile	0.00186099032178294	26.5517757702455	2	TRUE	NA
8	rs117900576	C	G	C	G	-0.2256	0.130482	0.9694	0.9653926	FALSE	TRUE	FALSE	g49zUf	0.0821454	0.112189	outcome	TRUE	reported	textfile	201	0.0429	1.45e-07	13224	exposure	TRUE	reported	Dh97DE	textfile	0.00208686092135347	27.6501771763534	2	TRUE	NA
9	rs13049624	A	G	A	G	-0.1315	-0.16429	0.9476	0.9467413	FALSE	FALSE	FALSE	g49zUf	0.0670547	0.0142821	outcome	TRUE	reported	textfile	206	0.0276	1.89e-06	14288	exposure	TRUE	reported	Dh97DE	textfile	0.00158625298404598	22.6972136529674	2	TRUE	NA
10	rs151092565	T	C	T	C	-0.1512	0.00946828	0.0376	0.0299988	FALSE	FALSE	FALSE	g49zUf	0.0886533	0.914947	outcome	TRUE	reported	textfile	187	0.0328	4.03e-06	14728	exposure	TRUE	reported	Dh97DE	textfile	0.00144074115587362	21.2469656392289	2	TRUE	NA
11	rs2796032	T	C	T	C	0.0636	0.0273385	0.3159	0.308851	FALSE	FALSE	FALSE	g49zUf	0.0325159	0.400476	outcome	TRUE	reported	textfile	176	0.0127	5.5e-07	14718	exposure	TRUE	reported	Dh97DE	textfile	0.00170105596627036	25.0753942486279	2	TRUE	NA
12	rs35833676	T	C	T	C	0.0804	-0.0307577	0.1452	0.144402	FALSE	FALSE	FALSE	g49zUf	0.0429428	0.473837	outcome	TRUE	reported	textfile	205	0.0166	1.28e-06	14732	exposure	TRUE	reported	Dh97DE	textfile	0.00158980266000456	23.4550821338342	2	TRUE	NA
13	rs41302923	A	G	A	G	0.1939	0.0865621	0.9774	0.9740045	FALSE	FALSE	FALSE	g49zUf	0.0942718	0.358505	outcome	TRUE	reported	textfile	180	0.0414	2.82e-06	14726	exposure	TRUE	reported	Dh97DE	textfile	0.00148738602047493	21.9328944460605	2	TRUE	NA
14	rs4981022	A	G	A	G	0.0635	0.028477	0.6933	0.683503	FALSE	FALSE	FALSE	g49zUf	0.0329987	0.388152	outcome	TRUE	reported	textfile	186	0.0128	7.02e-07	14721	exposure	TRUE	reported	Dh97DE	textfile	0.00166903230014291	24.607557233654	2	TRUE	NA
15	rs5769672	T	G	T	G	-0.1184	0.124772	0.9406	0.948182	FALSE	FALSE	FALSE	g49zUf	0.0680742	0.0668192	outcome	TRUE	reported	textfile	207	0.0257	4.09e-06	14732	exposure	TRUE	reported	Dh97DE	textfile	0.00143863362710622	21.221603439604	2	TRUE	NA
16	rs6420556	T	C	T	C	-0.0736	-0.0108566	0.1755	0.161236	FALSE	FALSE	FALSE	g49zUf	0.0411816	0.792067	outcome	TRUE	reported	textfile	202	0.0158	3.19e-06	14288	exposure	TRUE	reported	Dh97DE	textfile	0.00151639014582893	21.6960492986721	2	TRUE	NA
17	rs6498926	A	T	A	T	0.0616	0.0360883	0.3426	0.329273	FALSE	TRUE	FALSE	g49zUf	0.0326544	0.269091	outcome	TRUE	reported	textfile	190	0.0134	4.29e-06	12844	exposure	TRUE	reported	Dh97DE	textfile	0.001642621725674	21.1292555753609	2	TRUE	NA
18	rs73072893	A	G	A	G	0.2057	-0.150539	0.9739	0.9766576	FALSE	FALSE	FALSE	g49zUf	0.100021	0.132304	outcome	TRUE	reported	textfile	184	0.0422	1.09e-06	13230	exposure	TRUE	reported	Dh97DE	textfile	0.00179268747546303	23.7562574706564	2	TRUE	NA
19	rs742493	T	C	T	C	0.1459	-0.0143078	0.883	0.887936	FALSE	FALSE	FALSE	g49zUf	0.0476298	0.763875	outcome	TRUE	reported	textfile	147	0.0185	3.11e-15	14735	exposure	TRUE	reported	Dh97DE	textfile	0.00420327380194984	62.1882270697591	2	TRUE	NA
20	rs9274623	T	G	T	G	-0.076	0.0502823	0.215	0.242631	FALSE	FALSE	FALSE	g49zUf	0.0354996	0.156653	outcome	TRUE	reported	textfile	139	0.0148	2.82e-07	14288	exposure	TRUE	reported	Dh97DE	textfile	0.00184217772555042	26.3659217008843	2	TRUE	NA
