# Supplementary material for: Evidence supported by Mendelian randomization: impact on inflammatory factors in knee osteoarthritis
Source: Front Med (Lausanne). 2024 May 28;11:1382836. doi: 10.3389/fmed.2024.1382836 (PMC11165061; doi:10.3389/fmed.2024.1382836)
Supplement: Supplementary file 1 [file Data_Sheet_1.ZIP › data/GCST90274766_5e6/GCST90274766_exp_merged.csv]

	SNP	V1.x	effect_allele.exposure	other_allele.exposure	beta.exposure	se.exposure	eaf.exposure	pval.exposure	samplesize.exposure	exposure	mr_keep.exposure	pval_origin.exposure	id.exposure	data_source.exposure	R2	F	V1.y	chromosome	base_pair_location	effect_allele	other_allele	N	effect_allele_frequency	T	SE_T	P_noSPA	beta	standard_error	p_value	CONVERGE
1	rs10207134	90	T	C	-0.0996	0.0128	0.326	7.18e-15	14287	exposure	TRUE	reported	Dh97DE	textfile	0.00422008361212095	60.5393756261155	1863005	2	228661828	T	C	455010	0.334932	-14.7129	31.3309	0.638644	-0.0149883	0.0319173	0.638644	1
2	rs10837780	182	T	C	0.1191	0.026	0.9413	4.63e-06	14288	exposure	TRUE	reported	Dh97DE	textfile	0.00146645265358348	20.9805095329718	7889141	11	42142787	C	T	452642	0.0573003	16.3629	15.4016	0.288046	0.068981	0.0649283	0.288046	1
3	rs111674022	2	T	C	-0.0953	0.0208	0.0967	4.61e-06	14288	exposure	TRUE	reported	Dh97DE	textfile	0.00146706745415134	20.9893183959095	873281	1	238606022	T	C	451212	0.0762125	-5.52978	17.4768	0.751694	-0.0181043	0.0572186	0.751694	1
4	rs11242693	99	T	C	0.0637	0.0135	0.3674	2.38e-06	12404	exposure	TRUE	reported	Dh97DE	textfile	0.00179172245676068	22.2608271326255	4432200	6	1448190	T	C	421516	0.35388	48.0246	30.5351	0.115773	0.0515067	0.0327492	0.115773	1
5	rs1129474	174	T	C	0.0573	0.012	0.5396	1.8e-06	14288	exposure	TRUE	reported	Dh97DE	textfile	0.0015932459404241	22.7974334231523	6066800	8	22584718	C	T	456348	0.472309	-4.53935	33.1767	0.89117	-0.00412407	0.0301416	0.89117	1
6	rs11582772	1	T	C	0.2585	0.0548	0.9859	2.39e-06	14243	exposure	TRUE	reported	Dh97DE	textfile	0.00155984176348519	22.2484105537454	130679	1	32260562	C	T	454655	0.0111557	-6.42905	6.96137	0.35573	-0.132665	0.14365	0.35573	1
7	rs117753190	197	C	G	-0.185	0.0359	0.9688	2.56e-07	14243	exposure	TRUE	reported	Dh97DE	textfile	0.00186099032178294	26.5517757702455	10592917	17	67136325	G	C	452870	0.0345088	8.90092	12.1171	0.462597	0.0606234	0.0825283	0.462597	1
8	rs117900576	201	C	G	-0.2256	0.0429	0.9694	1.45e-07	13224	exposure	TRUE	reported	Dh97DE	textfile	0.00208686092135347	27.6501771763534	10617621	17	72761195	G	C	456348	0.0346074	-19.3368	12.1735	0.112189	-0.130482	0.0821454	0.112189	1
9	rs13049624	206	A	G	-0.1315	0.0276	0.9476	1.89e-06	14288	exposure	TRUE	reported	Dh97DE	textfile	0.00158625298404598	22.6972136529674	11653662	21	44005002	G	A	456348	0.0532587	36.5583	14.9172	0.014256	0.16429	0.0670547	0.0142821	1
10	rs151092565	187	T	C	-0.1512	0.0328	0.0376	4.03e-06	14728	exposure	TRUE	reported	Dh97DE	textfile	0.00144074115587362	21.2469656392289	9586009	14	94625543	T	C	455052	0.0299988	1.20471	11.2799	0.914947	0.00946828	0.0886533	0.914947	1
11	rs2796032	176	T	C	0.0636	0.0127	0.3159	5.5e-07	14718	exposure	TRUE	reported	Dh97DE	textfile	0.00170105596627036	25.0753942486279	6984865	9	115519904	T	C	456299	0.308851	25.8572	30.7542	0.400476	0.0273385	0.0325159	0.400476	1
12	rs35833676	205	T	C	0.0804	0.0166	0.1452	1.28e-06	14732	exposure	TRUE	reported	Dh97DE	textfile	0.00158980266000456	23.4550821338342	11601337	21	32961256	T	C	453864	0.144402	-16.6792	23.2868	0.473837	-0.0307577	0.0429428	0.473837	1
13	rs41302923	180	A	G	0.1939	0.0414	0.9774	2.82e-06	14726	exposure	TRUE	reported	Dh97DE	textfile	0.00148738602047493	21.9328944460605	7648393	10	127693479	G	A	456348	0.0259955	-9.74011	10.6076	0.358505	-0.0865621	0.0942718	0.358505	1
14	rs4981022	186	A	G	0.0635	0.0128	0.6933	7.02e-07	14721	exposure	TRUE	reported	Dh97DE	textfile	0.00166903230014291	24.607557233654	8709270	12	104149874	G	A	438676	0.316497	-26.1518	30.3042	0.388152	-0.028477	0.0329987	0.388152	1
15	rs5769672	207	T	G	-0.1184	0.0257	0.9406	4.09e-06	14732	exposure	TRUE	reported	Dh97DE	textfile	0.00143863362710622	21.221603439604	11824628	22	49877754	G	T	452941	0.051818	-26.9248	14.6898	0.0668192	-0.124772	0.0680742	0.0668192	1
16	rs6420556	202	T	C	-0.0736	0.0158	0.1755	3.19e-06	14288	exposure	TRUE	reported	Dh97DE	textfile	0.00151639014582893	21.6960492986721	10884738	18	56487606	T	C	450100	0.161236	-6.40158	24.2827	0.792067	-0.0108566	0.0411816	0.792067	1
17	rs6498926	190	A	T	0.0616	0.0134	0.3426	4.29e-06	12844	exposure	TRUE	reported	Dh97DE	textfile	0.001642621725674	21.1292555753609	10196284	16	63795822	A	T	438071	0.329273	33.8441	30.6237	0.269091	0.0360883	0.0326544	0.269091	1
18	rs73072893	184	A	G	0.2057	0.0422	0.9739	1.09e-06	13230	exposure	TRUE	reported	Dh97DE	textfile	0.00179268747546303	23.7562574706564	8366143	12	19657540	G	A	453467	0.0233424	15.0477	9.99794	0.132304	0.150539	0.100021	0.132304	1
19	rs742493	147	T	C	0.1459	0.0185	0.883	3.11e-15	14735	exposure	TRUE	reported	Dh97DE	textfile	0.00420327380194984	62.1882270697591	4652350	6	40998167	C	T	456348	0.112064	6.30691	20.9953	0.763875	0.0143078	0.0476298	0.763875	1
20	rs9274623	139	T	G	-0.076	0.0148	0.215	2.82e-07	14288	exposure	TRUE	reported	Dh97DE	textfile	0.00184217772555042	26.3659217008843	4605448	6	32635998	T	G	445147	0.242631	39.8995	28.1693	0.156653	0.0502823	0.0354996	0.156653	1
