# Supplementary material for: Evidence supported by Mendelian randomization: impact on inflammatory factors in knee osteoarthritis
Source: Front Med (Lausanne). 2024 May 28;11:1382836. doi: 10.3389/fmed.2024.1382836 (PMC11165061; doi:10.3389/fmed.2024.1382836)
Supplement: Supplementary file 1 [file Data_Sheet_1.ZIP › data/GCST90274766_5e6/GCST90274766_output.csv]

	id.exposure	id.outcome	outcome	exposure	method	nsnp	b	se	pval
1	Dh97DE	g49zUf	outcome	exposure	MR Egger	20	-0.287630131013986	0.298095888712788	0.347384732919048
2	Dh97DE	g49zUf	outcome	exposure	Weighted median	20	0.147866579570692	0.15593329301466	0.342992946857544
3	Dh97DE	g49zUf	outcome	exposure	Inverse variance weighted	20	0.0348558384327219	0.12294991647289	0.776796467252358
4	Dh97DE	g49zUf	outcome	exposure	Simple mode	20	0.300247949416719	0.318829917244366	0.358157405626769
5	Dh97DE	g49zUf	outcome	exposure	Weighted mode	20	0.211893072129365	0.257467998454406	0.420724670737039
