# Supplementary material for: Evidence supported by Mendelian randomization: impact on inflammatory factors in knee osteoarthritis
Source: Front Med (Lausanne). 2024 May 28;11:1382836. doi: 10.3389/fmed.2024.1382836 (PMC11165061; doi:10.3389/fmed.2024.1382836)
Supplement: Supplementary file 1 [file Data_Sheet_1.ZIP › data/GCST90274766_5e6/GCST90274766exp_5e6_clumped_online_.csv]

	V1	effect_allele.exposure	other_allele.exposure	beta.exposure	se.exposure	eaf.exposure	pval.exposure	SNP	samplesize.exposure	exposure	mr_keep.exposure	pval_origin.exposure	id.exposure	data_source.exposure
1	1	T	C	0.2585	0.0548	0.9859	2.39e-06	rs11582772	14243	exposure	TRUE	reported	Dh97DE	textfile
2	2	T	C	-0.0953	0.0208	0.0967	4.61e-06	rs111674022	14288	exposure	TRUE	reported	Dh97DE	textfile
3	90	T	C	-0.0996	0.0128	0.326	7.18e-15	rs10207134	14287	exposure	TRUE	reported	Dh97DE	textfile
4	99	T	C	0.0637	0.0135	0.3674	2.38e-06	rs11242693	12404	exposure	TRUE	reported	Dh97DE	textfile
5	139	T	G	-0.076	0.0148	0.215	2.82e-07	rs9274623	14288	exposure	TRUE	reported	Dh97DE	textfile
6	147	T	C	0.1459	0.0185	0.883	3.11e-15	rs742493	14735	exposure	TRUE	reported	Dh97DE	textfile
7	174	T	C	0.0573	0.012	0.5396	1.8e-06	rs1129474	14288	exposure	TRUE	reported	Dh97DE	textfile
8	176	T	C	0.0636	0.0127	0.3159	5.5e-07	rs2796032	14718	exposure	TRUE	reported	Dh97DE	textfile
9	180	A	G	0.1939	0.0414	0.9774	2.82e-06	rs41302923	14726	exposure	TRUE	reported	Dh97DE	textfile
10	182	T	C	0.1191	0.026	0.9413	4.63e-06	rs10837780	14288	exposure	TRUE	reported	Dh97DE	textfile
11	184	A	G	0.2057	0.0422	0.9739	1.09e-06	rs73072893	13230	exposure	TRUE	reported	Dh97DE	textfile
12	185	T	C	0.3494	0.0713	0.9856	9.56e-07	rs564398411	10407	exposure	TRUE	reported	Dh97DE	textfile
13	186	A	G	0.0635	0.0128	0.6933	7.02e-07	rs4981022	14721	exposure	TRUE	reported	Dh97DE	textfile
14	187	T	C	-0.1512	0.0328	0.0376	4.03e-06	rs151092565	14728	exposure	TRUE	reported	Dh97DE	textfile
15	188	A	T	-0.1602	0.0344	0.0632	3.21e-06	rs2003431	9786	exposure	TRUE	reported	Dh97DE	textfile
16	190	A	T	0.0616	0.0134	0.3426	4.29e-06	rs6498926	12844	exposure	TRUE	reported	Dh97DE	textfile
17	197	C	G	-0.185	0.0359	0.9688	2.56e-07	rs117753190	14243	exposure	TRUE	reported	Dh97DE	textfile
18	201	C	G	-0.2256	0.0429	0.9694	1.45e-07	rs117900576	13224	exposure	TRUE	reported	Dh97DE	textfile
19	202	T	C	-0.0736	0.0158	0.1755	3.19e-06	rs6420556	14288	exposure	TRUE	reported	Dh97DE	textfile
20	205	T	C	0.0804	0.0166	0.1452	1.28e-06	rs35833676	14732	exposure	TRUE	reported	Dh97DE	textfile
21	206	A	G	-0.1315	0.0276	0.9476	1.89e-06	rs13049624	14288	exposure	TRUE	reported	Dh97DE	textfile
22	207	T	G	-0.1184	0.0257	0.9406	4.09e-06	rs5769672	14732	exposure	TRUE	reported	Dh97DE	textfile
