# Supplementary material for: Evidence supported by Mendelian randomization: impact on inflammatory factors in knee osteoarthritis
Source: Front Med (Lausanne). 2024 May 28;11:1382836. doi: 10.3389/fmed.2024.1382836 (PMC11165061; doi:10.3389/fmed.2024.1382836)
Supplement: Supplementary file 1 [file Data_Sheet_1.ZIP › data/GCST90274766_5e6/GCST90274766outcome.csv]

	SNP	effect_allele.outcome	other_allele.outcome	eaf.outcome	beta.outcome	se.outcome	pval.outcome	outcome	mr_keep.outcome	pval_origin.outcome	id.outcome	data_source.outcome
1	rs10207134	T	C	0.334932	-0.0149883	0.0319173	0.638644	outcome	TRUE	reported	g49zUf	textfile
2	rs10837780	C	T	0.0573003	0.068981	0.0649283	0.288046	outcome	TRUE	reported	g49zUf	textfile
3	rs111674022	T	C	0.0762125	-0.0181043	0.0572186	0.751694	outcome	TRUE	reported	g49zUf	textfile
4	rs11242693	T	C	0.35388	0.0515067	0.0327492	0.115773	outcome	TRUE	reported	g49zUf	textfile
5	rs1129474	C	T	0.472309	-0.00412407	0.0301416	0.89117	outcome	TRUE	reported	g49zUf	textfile
6	rs11582772	C	T	0.0111557	-0.132665	0.14365	0.35573	outcome	TRUE	reported	g49zUf	textfile
7	rs117753190	G	C	0.0345088	0.0606234	0.0825283	0.462597	outcome	TRUE	reported	g49zUf	textfile
8	rs117900576	G	C	0.0346074	-0.130482	0.0821454	0.112189	outcome	TRUE	reported	g49zUf	textfile
9	rs13049624	G	A	0.0532587	0.16429	0.0670547	0.0142821	outcome	TRUE	reported	g49zUf	textfile
10	rs151092565	T	C	0.0299988	0.00946828	0.0886533	0.914947	outcome	TRUE	reported	g49zUf	textfile
11	rs2796032	T	C	0.308851	0.0273385	0.0325159	0.400476	outcome	TRUE	reported	g49zUf	textfile
12	rs35833676	T	C	0.144402	-0.0307577	0.0429428	0.473837	outcome	TRUE	reported	g49zUf	textfile
13	rs41302923	G	A	0.0259955	-0.0865621	0.0942718	0.358505	outcome	TRUE	reported	g49zUf	textfile
14	rs4981022	G	A	0.316497	-0.028477	0.0329987	0.388152	outcome	TRUE	reported	g49zUf	textfile
15	rs5769672	G	T	0.051818	-0.124772	0.0680742	0.0668192	outcome	TRUE	reported	g49zUf	textfile
16	rs6420556	T	C	0.161236	-0.0108566	0.0411816	0.792067	outcome	TRUE	reported	g49zUf	textfile
17	rs6498926	A	T	0.329273	0.0360883	0.0326544	0.269091	outcome	TRUE	reported	g49zUf	textfile
18	rs73072893	G	A	0.0233424	0.150539	0.100021	0.132304	outcome	TRUE	reported	g49zUf	textfile
19	rs742493	C	T	0.112064	0.0143078	0.0476298	0.763875	outcome	TRUE	reported	g49zUf	textfile
20	rs9274623	T	G	0.242631	0.0502823	0.0354996	0.156653	outcome	TRUE	reported	g49zUf	textfile
