# Supplementary material for: Evidence supported by Mendelian randomization: impact on inflammatory factors in knee osteoarthritis
Source: Front Med (Lausanne). 2024 May 28;11:1382836. doi: 10.3389/fmed.2024.1382836 (PMC11165061; doi:10.3389/fmed.2024.1382836)
Supplement: Supplementary file 1 [file Data_Sheet_1.ZIP › data/GCST90274766_5e6/exposure_clm_F.csv]

V1	effect_allele.exposure	other_allele.exposure	beta.exposure	se.exposure	eaf.exposure	pval.exposure	SNP	samplesize.exposure	exposure	mr_keep.exposure	pval_origin.exposure	id.exposure	data_source.exposure	R2	F
1	T	C	0.2585	0.0548	0.9859	2.39e-06	rs11582772	14243	exposure	TRUE	reported	Dh97DE	textfile	0.00155984176348519	22.2484105537454
2	T	C	-0.0953	0.0208	0.0967	4.61e-06	rs111674022	14288	exposure	TRUE	reported	Dh97DE	textfile	0.00146706745415134	20.9893183959095
90	T	C	-0.0996	0.0128	0.326	7.18e-15	rs10207134	14287	exposure	TRUE	reported	Dh97DE	textfile	0.00422008361212095	60.5393756261155
99	T	C	0.0637	0.0135	0.3674	2.38e-06	rs11242693	12404	exposure	TRUE	reported	Dh97DE	textfile	0.00179172245676068	22.2608271326255
139	T	G	-0.076	0.0148	0.215	2.82e-07	rs9274623	14288	exposure	TRUE	reported	Dh97DE	textfile	0.00184217772555042	26.3659217008843
147	T	C	0.1459	0.0185	0.883	3.11e-15	rs742493	14735	exposure	TRUE	reported	Dh97DE	textfile	0.00420327380194984	62.1882270697591
174	T	C	0.0573	0.012	0.5396	1.8e-06	rs1129474	14288	exposure	TRUE	reported	Dh97DE	textfile	0.0015932459404241	22.7974334231523
176	T	C	0.0636	0.0127	0.3159	5.5e-07	rs2796032	14718	exposure	TRUE	reported	Dh97DE	textfile	0.00170105596627036	25.0753942486279
180	A	G	0.1939	0.0414	0.9774	2.82e-06	rs41302923	14726	exposure	TRUE	reported	Dh97DE	textfile	0.00148738602047493	21.9328944460605
182	T	C	0.1191	0.026	0.9413	4.63e-06	rs10837780	14288	exposure	TRUE	reported	Dh97DE	textfile	0.00146645265358348	20.9805095329718
184	A	G	0.2057	0.0422	0.9739	1.09e-06	rs73072893	13230	exposure	TRUE	reported	Dh97DE	textfile	0.00179268747546303	23.7562574706564
185	T	C	0.3494	0.0713	0.9856	9.56e-07	rs564398411	10407	exposure	TRUE	reported	Dh97DE	textfile	0.00230218493759556	24.0095086047508
186	A	G	0.0635	0.0128	0.6933	7.02e-07	rs4981022	14721	exposure	TRUE	reported	Dh97DE	textfile	0.00166903230014291	24.607557233654
187	T	C	-0.1512	0.0328	0.0376	4.03e-06	rs151092565	14728	exposure	TRUE	reported	Dh97DE	textfile	0.00144074115587362	21.2469656392289
188	A	T	-0.1602	0.0344	0.0632	3.21e-06	rs2003431	9786	exposure	TRUE	reported	Dh97DE	textfile	0.00221126871603327	21.6830000573661
190	A	T	0.0616	0.0134	0.3426	4.29e-06	rs6498926	12844	exposure	TRUE	reported	Dh97DE	textfile	0.001642621725674	21.1292555753609
197	C	G	-0.185	0.0359	0.9688	2.56e-07	rs117753190	14243	exposure	TRUE	reported	Dh97DE	textfile	0.00186099032178294	26.5517757702455
201	C	G	-0.2256	0.0429	0.9694	1.45e-07	rs117900576	13224	exposure	TRUE	reported	Dh97DE	textfile	0.00208686092135347	27.6501771763534
202	T	C	-0.0736	0.0158	0.1755	3.19e-06	rs6420556	14288	exposure	TRUE	reported	Dh97DE	textfile	0.00151639014582893	21.6960492986721
205	T	C	0.0804	0.0166	0.1452	1.28e-06	rs35833676	14732	exposure	TRUE	reported	Dh97DE	textfile	0.00158980266000456	23.4550821338342
206	A	G	-0.1315	0.0276	0.9476	1.89e-06	rs13049624	14288	exposure	TRUE	reported	Dh97DE	textfile	0.00158625298404598	22.6972136529674
207	T	G	-0.1184	0.0257	0.9406	4.09e-06	rs5769672	14732	exposure	TRUE	reported	Dh97DE	textfile	0.00143863362710622	21.221603439604
