# Supplementary material for: Evidence supported by Mendelian randomization: impact on inflammatory factors in knee osteoarthritis
Source: Front Med (Lausanne). 2024 May 28;11:1382836. doi: 10.3389/fmed.2024.1382836 (PMC11165061; doi:10.3389/fmed.2024.1382836)
Supplement: Supplementary file 1 [file Data_Sheet_1.ZIP › data/GCST90274767_5e6/767.table.MRresult.csv]

id.exposure	id.outcome	outcome	exposure	method	nsnp	b	se	pval	lo_ci	up_ci	or	or_lci95	or_uci95
lUWmuN	2sGeOV	outcome	exposure	MR Egger	30	0.0213465051447388	0.0767652368821902	0.782997809744243	-0.129113359144354	0.171806369433832	1.02157597164635	0.878874331456264	1.18744788474588
lUWmuN	2sGeOV	outcome	exposure	Weighted median	30	0.00602259343581972	0.0765995183280967	0.937331355679566	-0.14411246248725	0.156157649358889	1.00604076571477	0.865790373644966	1.16901048231681
lUWmuN	2sGeOV	outcome	exposure	Inverse variance weighted	30	-0.029091685667383	0.0537560243013106	0.588383515759102	-0.134453493297952	0.0762701219631858	0.971327403582619	0.87419353378941	1.07925406501329
lUWmuN	2sGeOV	outcome	exposure	Simple mode	30	-0.222838067636263	0.150697376606393	0.149998005982992	-0.518204925784793	0.0725287905122667	0.80024442427427	0.595588714908902	1.07522376188744
lUWmuN	2sGeOV	outcome	exposure	Weighted mode	30	-0.0139644675746122	0.0708584776856066	0.845143226609838	-0.152847083838401	0.124918148689177	0.986132583322786	0.858260953748093	1.13305570717632
