# Supplementary material for: Evidence supported by Mendelian randomization: impact on inflammatory factors in knee osteoarthritis
Source: Front Med (Lausanne). 2024 May 28;11:1382836. doi: 10.3389/fmed.2024.1382836 (PMC11165061; doi:10.3389/fmed.2024.1382836)
Supplement: Supplementary file 1 [file Data_Sheet_1.ZIP › data/GCST90274767_5e6/767.table.pleiotropy.csv]

id.exposure	id.outcome	outcome	exposure	egger_intercept	se	pval
lUWmuN	2sGeOV	outcome	exposure	-0.0122044641708093	0.0132602198783228	0.365235394148312
