# Supplementary material for: Evidence supported by Mendelian randomization: impact on inflammatory factors in knee osteoarthritis
Source: Front Med (Lausanne). 2024 May 28;11:1382836. doi: 10.3389/fmed.2024.1382836 (PMC11165061; doi:10.3389/fmed.2024.1382836)
Supplement: Supplementary file 1 [file Data_Sheet_1.ZIP › data/GCST90274767_5e6/GCST90274767SNP_harmonised.csv]

	SNP	effect_allele.exposure	other_allele.exposure	effect_allele.outcome	other_allele.outcome	beta.exposure	beta.outcome	eaf.exposure	eaf.outcome	remove	palindromic	ambiguous	id.outcome	se.outcome	pval.outcome	outcome	mr_keep.outcome	pval_origin.outcome	data_source.outcome	V1	se.exposure	pval.exposure	samplesize.exposure	exposure	mr_keep.exposure	pval_origin.exposure	id.exposure	data_source.exposure	R2	F	action	mr_keep	samplesize.outcome
1	rs1001495	T	C	T	C	0.0983	-0.0497866	0.9113	0.9156948	FALSE	FALSE	FALSE	2sGeOV	0.0539988	0.356531	outcome	TRUE	reported	textfile	7	0.0215	4.83e-06	13650	exposure	TRUE	reported	lUWmuN	textfile	0.0015290894121104	20.9009717510901	2	TRUE	NA
2	rs11017721	A	G	A	G	0.0971	0.0273694	0.1154	0.115872	FALSE	FALSE	FALSE	2sGeOV	0.0472377	0.562321	outcome	TRUE	reported	textfile	46	0.0186	1.79e-07	14288	exposure	TRUE	reported	lUWmuN	textfile	0.00190376591430281	27.2490757132692	2	TRUE	NA
3	rs111879665	T	C	T	C	0.3165	-0.0659891	0.0403	0.0274193	FALSE	FALSE	FALSE	2sGeOV	0.0928816	0.477416	outcome	TRUE	reported	textfile	576	0.0377	4.65e-17	14288	exposure	TRUE	reported	lUWmuN	textfile	0.00490858444099327	70.4699449996127	2	TRUE	NA
4	rs112492	A	G	A	G	-0.0692	0.00912302	0.7293	0.745709	FALSE	FALSE	FALSE	2sGeOV	0.03455	0.791739	outcome	TRUE	reported	textfile	47	0.014	7.7e-07	13224	exposure	TRUE	reported	lUWmuN	textfile	0.00184413046281827	24.4281416595676	2	TRUE	NA
5	rs113959305	T	C	T	C	-0.1397	0.0258926	0.0559	0.0543692	FALSE	FALSE	FALSE	2sGeOV	0.0671676	0.699873	outcome	TRUE	reported	textfile	701	0.0285	9.5e-07	13224	exposure	TRUE	reported	lUWmuN	textfile	0.00181364332249193	24.0235621831241	2	TRUE	NA
6	rs12204524	C	G	C	G	0.1164	0.0115594	0.9291	0.9159689	FALSE	TRUE	FALSE	2sGeOV	0.0544957	0.832016	outcome	TRUE	reported	textfile	33	0.0237	9.04e-07	14727	exposure	TRUE	reported	lUWmuN	textfile	0.00163525023546424	24.118499499196	2	TRUE	NA
7	rs12949647	A	G	A	G	-0.0643	0.0560883	0.7287	0.72572	FALSE	FALSE	FALSE	2sGeOV	0.0338479	0.0975057	outcome	TRUE	reported	textfile	65	0.0137	2.69e-06	14288	exposure	TRUE	reported	lUWmuN	textfile	0.00153936043192834	22.0252078640192	2	TRUE	NA
8	rs143566774	A	G	A	G	0.1738	-0.0679814	0.0369	0.027378	FALSE	FALSE	FALSE	2sGeOV	0.0938074	0.468642	outcome	TRUE	reported	textfile	352	0.0372	2.98e-06	14288	exposure	TRUE	reported	lUWmuN	textfile	0.00152538422654973	21.8249304651665	2	TRUE	NA
9	rs143910182	T	C	T	C	0.2157	-0.0177948	0.0255	0.0117586	FALSE	FALSE	FALSE	2sGeOV	0.140528	0.899235	outcome	TRUE	reported	textfile	8	0.0449	1.56e-06	14730	exposure	TRUE	reported	lUWmuN	textfile	0.00156431768408468	23.0753680575183	2	TRUE	NA
10	rs146074782	A	G	A	G	-0.3061	-0.0908152	0.0116	0.010749	FALSE	FALSE	FALSE	2sGeOV	0.146749	0.536016	outcome	TRUE	reported	textfile	3	0.0626	1.01e-06	12935	exposure	TRUE	reported	lUWmuN	textfile	0.00184505587201415	23.9062158967769	2	TRUE	NA
11	rs150603274	A	G	A	G	0.3415	0.0831906	0.0437	0.0172492	FALSE	FALSE	FALSE	2sGeOV	0.115493	0.471335	outcome	TRUE	reported	textfile	413	0.0405	3.4e-17	14733	exposure	TRUE	reported	lUWmuN	textfile	0.00480274303734609	71.0906377486128	2	TRUE	NA
12	rs17735284	A	T	A	T	0.0927	-0.0171705	0.0922	0.0942235	FALSE	TRUE	FALSE	2sGeOV	0.0516969	0.739786	outcome	TRUE	reported	textfile	49	0.0202	4.45e-06	14725	exposure	TRUE	reported	lUWmuN	textfile	0.00142817272609922	21.0570601653788	2	TRUE	NA
13	rs188257678	A	G	A	G	0.3666	-0.0670075	0.9789	0.9807371	FALSE	FALSE	FALSE	2sGeOV	0.109704	0.541332	outcome	TRUE	reported	textfile	130	0.042	2.58e-18	14727	exposure	TRUE	reported	lUWmuN	textfile	0.00514672646147194	76.1776124790923	2	TRUE	NA
14	rs1926742	A	G	A	G	0.0574	-0.0297406	0.3093	0.30743	FALSE	FALSE	FALSE	2sGeOV	0.0327579	0.363937	outcome	TRUE	reported	textfile	42	0.0125	4.39e-06	14725	exposure	TRUE	reported	lUWmuN	textfile	0.00142997018574921	21.0835999641426	2	TRUE	NA
15	rs2702957	T	C	T	C	0.199	0.229747	0.0297	0.0192647	FALSE	FALSE	FALSE	2sGeOV	0.110517	0.0376323	outcome	TRUE	reported	textfile	350	0.0405	8.94e-07	14288	exposure	TRUE	reported	lUWmuN	textfile	0.00168690813010828	24.1398913256641	2	TRUE	NA
16	rs2870238	T	C	T	C	0.0574	-0.0330666	0.4869	0.502257	FALSE	FALSE	FALSE	2sGeOV	0.030135	0.272518	outcome	TRUE	reported	textfile	30	0.0114	4.78e-07	14736	exposure	TRUE	reported	lUWmuN	textfile	0.00171746518577404	25.3486675011337	2	TRUE	NA
17	rs4317138	T	C	T	C	0.0585	-0.0164126	0.6736	0.668253	FALSE	FALSE	FALSE	2sGeOV	0.0322521	0.610832	outcome	TRUE	reported	textfile	12	0.0127	4.1e-06	14288	exposure	TRUE	reported	lUWmuN	textfile	0.00148281984712239	21.2150223922508	2	TRUE	NA
18	rs438811	T	C	T	C	0.0669	0.0201089	0.2405	0.235173	FALSE	FALSE	FALSE	2sGeOV	0.035626	0.572452	outcome	TRUE	reported	textfile	699	0.0138	1.25e-06	14720	exposure	TRUE	reported	lUWmuN	textfile	0.00159401875466648	23.4982246419619	2	TRUE	NA
19	rs4719850	T	C	T	C	-0.0548	-0.024985	0.5907	0.57838	FALSE	FALSE	FALSE	2sGeOV	0.0306486	0.414953	outcome	TRUE	reported	textfile	34	0.0118	3.42e-06	14726	exposure	TRUE	reported	lUWmuN	textfile	0.00146243547594662	21.5644365448601	2	TRUE	NA
20	rs4796139	A	G	A	G	0.0956	0.0524186	0.8249	0.830731	FALSE	FALSE	FALSE	2sGeOV	0.0400812	0.190937	outcome	TRUE	reported	textfile	338	0.0159	1.83e-09	14287	exposure	TRUE	reported	lUWmuN	textfile	0.00252396287390506	36.1460409190521	2	TRUE	NA
21	rs56675286	A	C	A	C	-0.2017	-0.099738	0.0383	0.033578	FALSE	FALSE	FALSE	2sGeOV	0.0838972	0.234513	outcome	TRUE	reported	textfile	620	0.0323	4.25e-10	14736	exposure	TRUE	reported	lUWmuN	textfile	0.00263924322214503	38.989512441531	2	TRUE	NA
22	rs712048	A	C	A	C	-0.5147	-0.00260068	0.1497	0.129747	FALSE	FALSE	FALSE	2sGeOV	0.0448095	0.953718	outcome	TRUE	reported	textfile	479	0.0158	1e-200	14723	exposure	TRUE	reported	lUWmuN	textfile	0.0672313441883204	1061.04832278593	2	TRUE	NA
23	rs73071153	A	G	A	G	-0.1497	0.0454598	0.0393	0.0314667	FALSE	FALSE	FALSE	2sGeOV	0.0868771	0.60079	outcome	TRUE	reported	textfile	35	0.0319	2.7e-06	14728	exposure	TRUE	reported	lUWmuN	textfile	0.00149303352057922	22.0192871578755	2	TRUE	NA
24	rs73114426	A	G	A	G	0.0948	-0.0525098	0.0846	0.080733	FALSE	FALSE	FALSE	2sGeOV	0.0552215	0.341659	outcome	TRUE	reported	textfile	52	0.0207	4.66e-06	14731	exposure	TRUE	reported	lUWmuN	textfile	0.00142175856424938	20.9708974458728	2	TRUE	NA
25	rs74491711	A	G	A	G	0.1273	0.0319891	0.048	0.0393756	FALSE	FALSE	FALSE	2sGeOV	0.0773708	0.679276	outcome	TRUE	reported	textfile	11	0.0278	4.67e-06	14735	exposure	TRUE	reported	lUWmuN	textfile	0.00142101772864454	20.9656467518469	2	TRUE	NA
26	rs76654913	T	C	T	C	0.2248	-0.126092	0.9641	0.9744508	FALSE	FALSE	FALSE	2sGeOV	0.095533	0.186876	outcome	TRUE	reported	textfile	687	0.037	1.23e-09	14734	exposure	TRUE	reported	lUWmuN	textfile	0.00249908944893706	36.908824214909	2	TRUE	NA
27	rs77083410	C	G	C	G	0.224	-0.158057	0.0223	0.0114904	FALSE	TRUE	FALSE	2sGeOV	0.141459	0.263852	outcome	TRUE	reported	textfile	50	0.0416	7.26e-08	14734	exposure	TRUE	reported	lUWmuN	textfile	0.0019639703624848	28.990147169972	2	TRUE	NA
28	rs77354000	A	G	A	G	-0.2064	0.0806862	0.9788	0.9785624	FALSE	FALSE	FALSE	2sGeOV	0.103882	0.437332	outcome	TRUE	reported	textfile	44	0.0437	2.32e-06	14735	exposure	TRUE	reported	lUWmuN	textfile	0.00151164348506163	22.3047603110231	2	TRUE	NA
29	rs854675	T	C	T	C	-0.2707	0.040678	0.1133	0.0985845	FALSE	FALSE	FALSE	2sGeOV	0.0508996	0.424186	outcome	TRUE	reported	textfile	630	0.0189	1.58e-46	14736	exposure	TRUE	reported	lUWmuN	textfile	0.013729955605968	205.113363270224	2	TRUE	NA
30	rs9892586	A	G	A	G	-0.5408	-0.0153486	0.9408	0.9468567	FALSE	FALSE	FALSE	2sGeOV	0.0671448	0.819187	outcome	TRUE	reported	textfile	429	0.0243	1.01e-109	14735	exposure	TRUE	reported	lUWmuN	textfile	0.0325201548512574	495.224209399332	2	TRUE	NA
