# Supplementary material for: Evidence supported by Mendelian randomization: impact on inflammatory factors in knee osteoarthritis
Source: Front Med (Lausanne). 2024 May 28;11:1382836. doi: 10.3389/fmed.2024.1382836 (PMC11165061; doi:10.3389/fmed.2024.1382836)
Supplement: Supplementary file 1 [file Data_Sheet_1.ZIP › data/GCST90274767_5e6/GCST90274767_exp_merged.csv]

	SNP	V1.x	effect_allele.exposure	other_allele.exposure	beta.exposure	se.exposure	eaf.exposure	pval.exposure	samplesize.exposure	exposure	mr_keep.exposure	pval_origin.exposure	id.exposure	data_source.exposure	R2	F	V1.y	chromosome	base_pair_location	effect_allele	other_allele	N	effect_allele_frequency	T	SE_T	P_noSPA	beta	standard_error	p_value	CONVERGE
1	rs1001495	7	T	C	0.0983	0.0215	0.9113	4.83e-06	13650	exposure	TRUE	reported	lUWmuN	textfile	0.0015290894121104	20.9009717510901	1926229	2	241647342	C	T	456348	0.0843052	17.0743	18.5189	0.356531	0.0497866	0.0539988	0.356531	1
2	rs11017721	46	A	G	0.0971	0.0186	0.1154	1.79e-07	14288	exposure	TRUE	reported	lUWmuN	textfile	0.00190376591430281	27.2490757132692	7676044	10	132905425	A	G	452218	0.115872	12.2656	21.1695	0.562321	0.0273694	0.0472377	0.562321	1
3	rs111879665	576	T	C	0.3165	0.0377	0.0403	4.65e-17	14288	exposure	TRUE	reported	lUWmuN	textfile	0.00490858444099327	70.4699449996127	10475579	17	34344961	T	C	444978	0.0274193	-7.64914	10.7664	0.477416	-0.0659891	0.0928816	0.477416	1
4	rs112492	47	A	G	-0.0692	0.014	0.7293	7.7e-07	13224	exposure	TRUE	reported	lUWmuN	textfile	0.00184413046281827	24.4281416595676	7701397	11	1989274	G	A	456348	0.254291	-7.64262	28.9435	0.791739	-0.00912302	0.03455	0.791739	1
5	rs113959305	701	T	C	-0.1397	0.0285	0.0559	9.5e-07	13224	exposure	TRUE	reported	lUWmuN	textfile	0.00181364332249193	24.0235621831241	11831417	22	51076281	T	C	443321	0.0543692	5.73926	14.8881	0.699873	0.0258926	0.0671676	0.699873	1
6	rs12204524	33	C	G	0.1164	0.0237	0.9291	9.04e-07	14727	exposure	TRUE	reported	lUWmuN	textfile	0.00163525023546424	24.118499499196	4846161	6	86144743	G	C	449262	0.0840311	-3.89236	18.3501	0.832016	-0.0115594	0.0544957	0.832016	1
7	rs12949647	65	A	G	-0.0643	0.0137	0.7287	2.69e-06	14288	exposure	TRUE	reported	lUWmuN	textfile	0.00153936043192834	22.0252078640192	10438865	17	21386459	G	A	452202	0.27428	-48.9563	29.5439	0.0975057	-0.0560883	0.0338479	0.0975057	1
8	rs143566774	352	A	G	0.1738	0.0372	0.0369	2.98e-06	14288	exposure	TRUE	reported	lUWmuN	textfile	0.00152538422654973	21.8249304651665	10475170	17	34276072	A	G	440390	0.027378	-7.72531	10.6601	0.468642	-0.0679814	0.0938074	0.468642	1
9	rs143910182	8	T	C	0.2157	0.0449	0.0255	1.56e-06	14730	exposure	TRUE	reported	lUWmuN	textfile	0.00156431768408468	23.0753680575183	1968884	3	6127208	T	C	452477	0.0117586	-0.901093	7.11604	0.899235	-0.0177948	0.140528	0.899235	1
10	rs146074782	3	A	G	-0.3061	0.0626	0.0116	1.01e-06	12935	exposure	TRUE	reported	lUWmuN	textfile	0.00184505587201415	23.9062158967769	719409	1	203441260	A	G	455577	0.010749	-4.21707	6.81437	0.536016	-0.0908152	0.146749	0.536016	1
11	rs150603274	413	A	G	0.3415	0.0405	0.0437	3.4e-17	14733	exposure	TRUE	reported	lUWmuN	textfile	0.00480274303734609	71.0906377486128	10475359	17	34307421	A	G	454194	0.0172492	6.23681	8.65854	0.471335	0.0831906	0.115493	0.471335	1
12	rs17735284	49	A	T	0.0927	0.0202	0.0922	4.45e-06	14725	exposure	TRUE	reported	lUWmuN	textfile	0.00142817272609922	21.0570601653788	8053626	11	84372512	A	T	452939	0.0942235	-6.42469	19.3435	0.739786	-0.0171705	0.0516969	0.739786	1
13	rs188257678	130	A	G	0.3666	0.042	0.9789	2.58e-18	14727	exposure	TRUE	reported	lUWmuN	textfile	0.00514672646147194	76.1776124790923	10474245	17	34038697	G	A	454033	0.0192629	5.56769	9.11541	0.541332	0.0670075	0.109704	0.541332	1
14	rs1926742	42	A	G	0.0574	0.0125	0.3093	4.39e-06	14725	exposure	TRUE	reported	lUWmuN	textfile	0.00142997018574921	21.0835999641426	7184176	10	18295482	A	G	451240	0.30743	-27.7151	30.527	0.363937	-0.0297406	0.0327579	0.363937	1
15	rs2702957	350	T	C	0.199	0.0405	0.0297	8.94e-07	14288	exposure	TRUE	reported	lUWmuN	textfile	0.00168690813010828	24.1398913256641	10475167	17	34275725	T	C	448981	0.0192647	18.7836	9.042	0.0377674	0.229747	0.110517	0.0376323	1
16	rs2870238	30	T	C	0.0574	0.0114	0.4869	4.78e-07	14736	exposure	TRUE	reported	lUWmuN	textfile	0.00171746518577404	25.3486675011337	3141079	4	77373079	C	T	453196	0.497743	36.4122	33.184	0.272518	0.0330666	0.030135	0.272518	1
17	rs4317138	12	T	C	0.0585	0.0127	0.6736	4.1e-06	14288	exposure	TRUE	reported	lUWmuN	textfile	0.00148281984712239	21.2150223922508	2156456	3	46462144	C	T	446693	0.331747	15.7784	31.0057	0.610832	0.0164126	0.0322521	0.610832	1
18	rs438811	699	T	C	0.0669	0.0138	0.2405	1.25e-06	14720	exposure	TRUE	reported	lUWmuN	textfile	0.00159401875466648	23.4982246419619	11186867	19	45416741	T	C	453221	0.235173	15.8436	28.0694	0.572452	0.0201089	0.035626	0.572452	1
19	rs4719850	34	T	C	-0.0548	0.0118	0.5907	3.42e-06	14726	exposure	TRUE	reported	lUWmuN	textfile	0.00146243547594662	21.5644365448601	5234055	7	3238978	C	T	450720	0.42162	26.5986	32.6279	0.414953	0.024985	0.0306486	0.414953	1
20	rs4796139	338	A	G	0.0956	0.0159	0.8249	1.83e-09	14287	exposure	TRUE	reported	lUWmuN	textfile	0.00252396287390506	36.1460409190521	10475151	17	34273986	G	A	456348	0.169269	-32.629	24.9494	0.190937	-0.0524186	0.0400812	0.190937	1
21	rs56675286	620	A	C	-0.2017	0.0323	0.0383	4.25e-10	14736	exposure	TRUE	reported	lUWmuN	textfile	0.00263924322214503	38.989512441531	10475650	17	34358060	A	C	450846	0.033578	-14.1699	11.9194	0.234513	-0.099738	0.0838972	0.234513	1
22	rs712048	479	A	C	-0.5147	0.0158	0.1497	1e-200	14723	exposure	TRUE	reported	lUWmuN	textfile	0.0672313441883204	1061.04832278593	10475465	17	34326215	A	C	455139	0.129747	-1.29523	22.3167	0.953718	-0.00260068	0.0448095	0.953718	1
23	rs73071153	35	A	G	-0.1497	0.0319	0.0393	2.7e-06	14728	exposure	TRUE	reported	lUWmuN	textfile	0.00149303352057922	22.0192871578755	5318052	7	17545964	A	G	450810	0.0314667	6.02305	11.5105	0.60079	0.0454598	0.0868771	0.60079	1
24	rs73114426	52	A	G	0.0948	0.0207	0.0846	4.66e-06	14731	exposure	TRUE	reported	lUWmuN	textfile	0.00142175856424938	20.9708974458728	8518726	12	57405049	A	G	456164	0.080733	-17.2196	18.1089	0.341659	-0.0525098	0.0552215	0.341659	1
25	rs74491711	11	A	G	0.1273	0.0278	0.048	4.67e-06	14735	exposure	TRUE	reported	lUWmuN	textfile	0.00142101772864454	20.9656467518469	2130175	3	40054358	A	G	456146	0.0393756	5.34377	12.9248	0.679276	0.0319891	0.0773708	0.679276	1
26	rs76654913	687	T	C	0.2248	0.037	0.9641	1.23e-09	14734	exposure	TRUE	reported	lUWmuN	textfile	0.00249908944893706	36.908824214909	10476173	17	34824281	C	T	456238	0.0255492	13.8159	10.4676	0.186876	0.126092	0.095533	0.186876	1
27	rs77083410	50	C	G	0.224	0.0416	0.0223	7.26e-08	14734	exposure	TRUE	reported	lUWmuN	textfile	0.0019639703624848	28.990147169972	8190864	11	115081786	C	G	455121	0.0114904	-7.8986	7.06916	0.263852	-0.158057	0.141459	0.263852	1
28	rs77354000	44	A	G	-0.2064	0.0437	0.9788	2.32e-06	14735	exposure	TRUE	reported	lUWmuN	textfile	0.00151164348506163	22.3047603110231	7261205	10	34433796	G	A	456348	0.0214376	-7.47679	9.62627	0.437332	-0.0806862	0.103882	0.437332	1
29	rs854675	630	T	C	-0.2707	0.0189	0.1133	1.58e-46	14736	exposure	TRUE	reported	lUWmuN	textfile	0.013729955605968	205.113363270224	10475661	17	34359900	T	C	448448	0.0985845	15.7011	19.6465	0.424186	0.040678	0.0508996	0.424186	1
30	rs9892586	429	A	G	-0.5408	0.0243	0.9408	1.01e-109	14735	exposure	TRUE	reported	lUWmuN	textfile	0.0325201548512574	495.224209399332	10475392	17	34313915	G	A	456229	0.0531433	3.40444	14.8932	0.819187	0.0153486	0.0671448	0.819187	1
