# Supplementary material for: Evidence supported by Mendelian randomization: impact on inflammatory factors in knee osteoarthritis
Source: Front Med (Lausanne). 2024 May 28;11:1382836. doi: 10.3389/fmed.2024.1382836 (PMC11165061; doi:10.3389/fmed.2024.1382836)
Supplement: Supplementary file 1 [file Data_Sheet_1.ZIP › data/GCST90274767_5e6/GCST90274767_output.csv]

	id.exposure	id.outcome	outcome	exposure	method	nsnp	b	se	pval
1	lUWmuN	2sGeOV	outcome	exposure	MR Egger	30	0.0213465051447388	0.0767652368821902	0.782997809744243
2	lUWmuN	2sGeOV	outcome	exposure	Weighted median	30	0.00602259343581972	0.0736238844815494	0.934804031298273
3	lUWmuN	2sGeOV	outcome	exposure	Inverse variance weighted	30	-0.029091685667383	0.0537560243013106	0.588383515759102
4	lUWmuN	2sGeOV	outcome	exposure	Simple mode	30	-0.222838067636263	0.154699772538398	0.160448672915872
5	lUWmuN	2sGeOV	outcome	exposure	Weighted mode	30	-0.0139644675746122	0.0668173519111428	0.835913551515274
