# Supplementary material for: Evidence supported by Mendelian randomization: impact on inflammatory factors in knee osteoarthritis
Source: Front Med (Lausanne). 2024 May 28;11:1382836. doi: 10.3389/fmed.2024.1382836 (PMC11165061; doi:10.3389/fmed.2024.1382836)
Supplement: Supplementary file 1 [file Data_Sheet_1.ZIP › data/GCST90274767_5e6/GCST90274767outcome.csv]

	SNP	effect_allele.outcome	other_allele.outcome	eaf.outcome	beta.outcome	se.outcome	pval.outcome	outcome	mr_keep.outcome	pval_origin.outcome	id.outcome	data_source.outcome
1	rs1001495	C	T	0.0843052	0.0497866	0.0539988	0.356531	outcome	TRUE	reported	2sGeOV	textfile
2	rs11017721	A	G	0.115872	0.0273694	0.0472377	0.562321	outcome	TRUE	reported	2sGeOV	textfile
3	rs111879665	T	C	0.0274193	-0.0659891	0.0928816	0.477416	outcome	TRUE	reported	2sGeOV	textfile
4	rs112492	G	A	0.254291	-0.00912302	0.03455	0.791739	outcome	TRUE	reported	2sGeOV	textfile
5	rs113959305	T	C	0.0543692	0.0258926	0.0671676	0.699873	outcome	TRUE	reported	2sGeOV	textfile
6	rs12204524	G	C	0.0840311	-0.0115594	0.0544957	0.832016	outcome	TRUE	reported	2sGeOV	textfile
7	rs12949647	G	A	0.27428	-0.0560883	0.0338479	0.0975057	outcome	TRUE	reported	2sGeOV	textfile
8	rs143566774	A	G	0.027378	-0.0679814	0.0938074	0.468642	outcome	TRUE	reported	2sGeOV	textfile
9	rs143910182	T	C	0.0117586	-0.0177948	0.140528	0.899235	outcome	TRUE	reported	2sGeOV	textfile
10	rs146074782	A	G	0.010749	-0.0908152	0.146749	0.536016	outcome	TRUE	reported	2sGeOV	textfile
11	rs150603274	A	G	0.0172492	0.0831906	0.115493	0.471335	outcome	TRUE	reported	2sGeOV	textfile
12	rs17735284	A	T	0.0942235	-0.0171705	0.0516969	0.739786	outcome	TRUE	reported	2sGeOV	textfile
13	rs188257678	G	A	0.0192629	0.0670075	0.109704	0.541332	outcome	TRUE	reported	2sGeOV	textfile
14	rs1926742	A	G	0.30743	-0.0297406	0.0327579	0.363937	outcome	TRUE	reported	2sGeOV	textfile
15	rs2702957	T	C	0.0192647	0.229747	0.110517	0.0376323	outcome	TRUE	reported	2sGeOV	textfile
16	rs2870238	C	T	0.497743	0.0330666	0.030135	0.272518	outcome	TRUE	reported	2sGeOV	textfile
17	rs4317138	C	T	0.331747	0.0164126	0.0322521	0.610832	outcome	TRUE	reported	2sGeOV	textfile
18	rs438811	T	C	0.235173	0.0201089	0.035626	0.572452	outcome	TRUE	reported	2sGeOV	textfile
19	rs4719850	C	T	0.42162	0.024985	0.0306486	0.414953	outcome	TRUE	reported	2sGeOV	textfile
20	rs4796139	G	A	0.169269	-0.0524186	0.0400812	0.190937	outcome	TRUE	reported	2sGeOV	textfile
21	rs56675286	A	C	0.033578	-0.099738	0.0838972	0.234513	outcome	TRUE	reported	2sGeOV	textfile
22	rs712048	A	C	0.129747	-0.00260068	0.0448095	0.953718	outcome	TRUE	reported	2sGeOV	textfile
23	rs73071153	A	G	0.0314667	0.0454598	0.0868771	0.60079	outcome	TRUE	reported	2sGeOV	textfile
24	rs73114426	A	G	0.080733	-0.0525098	0.0552215	0.341659	outcome	TRUE	reported	2sGeOV	textfile
25	rs74491711	A	G	0.0393756	0.0319891	0.0773708	0.679276	outcome	TRUE	reported	2sGeOV	textfile
26	rs76654913	C	T	0.0255492	0.126092	0.095533	0.186876	outcome	TRUE	reported	2sGeOV	textfile
27	rs77083410	C	G	0.0114904	-0.158057	0.141459	0.263852	outcome	TRUE	reported	2sGeOV	textfile
28	rs77354000	G	A	0.0214376	-0.0806862	0.103882	0.437332	outcome	TRUE	reported	2sGeOV	textfile
29	rs854675	T	C	0.0985845	0.040678	0.0508996	0.424186	outcome	TRUE	reported	2sGeOV	textfile
30	rs9892586	G	A	0.0531433	0.0153486	0.0671448	0.819187	outcome	TRUE	reported	2sGeOV	textfile
