# Supplementary material for: Evidence supported by Mendelian randomization: impact on inflammatory factors in knee osteoarthritis
Source: Front Med (Lausanne). 2024 May 28;11:1382836. doi: 10.3389/fmed.2024.1382836 (PMC11165061; doi:10.3389/fmed.2024.1382836)
Supplement: Supplementary file 1 [file Data_Sheet_1.ZIP › data/GCST90274767_5e6/exposure_clm_F.csv]

V1	effect_allele.exposure	other_allele.exposure	beta.exposure	se.exposure	eaf.exposure	pval.exposure	SNP	samplesize.exposure	exposure	mr_keep.exposure	pval_origin.exposure	id.exposure	data_source.exposure	R2	F
1	C	G	0.0603	0.0132	0.608	4.92e-06	rs74127049	13422	exposure	TRUE	reported	lUWmuN	textfile	0.00155236848872945	20.8651755598001
3	A	G	-0.3061	0.0626	0.0116	1.01e-06	rs146074782	12935	exposure	TRUE	reported	lUWmuN	textfile	0.00184505587201415	23.9062158967769
7	T	C	0.0983	0.0215	0.9113	4.83e-06	rs1001495	13650	exposure	TRUE	reported	lUWmuN	textfile	0.0015290894121104	20.9009717510901
8	T	C	0.2157	0.0449	0.0255	1.56e-06	rs143910182	14730	exposure	TRUE	reported	lUWmuN	textfile	0.00156431768408468	23.0753680575183
10	A	G	-0.21	0.0426	0.0278	8.24e-07	rs116683909	14724	exposure	TRUE	reported	lUWmuN	textfile	0.0016476972106598	24.2974331481579
11	A	G	0.1273	0.0278	0.048	4.67e-06	rs74491711	14735	exposure	TRUE	reported	lUWmuN	textfile	0.00142101772864454	20.9656467518469
12	T	C	0.0585	0.0127	0.6736	4.1e-06	rs4317138	14288	exposure	TRUE	reported	lUWmuN	textfile	0.00148281984712239	21.2150223922508
30	T	C	0.0574	0.0114	0.4869	4.78e-07	rs2870238	14736	exposure	TRUE	reported	lUWmuN	textfile	0.00171746518577404	25.3486675011337
33	C	G	0.1164	0.0237	0.9291	9.04e-07	rs12204524	14727	exposure	TRUE	reported	lUWmuN	textfile	0.00163525023546424	24.118499499196
34	T	C	-0.0548	0.0118	0.5907	3.42e-06	rs4719850	14726	exposure	TRUE	reported	lUWmuN	textfile	0.00146243547594662	21.5644365448601
35	A	G	-0.1497	0.0319	0.0393	2.7e-06	rs73071153	14728	exposure	TRUE	reported	lUWmuN	textfile	0.00149303352057922	22.0192871578755
42	A	G	0.0574	0.0125	0.3093	4.39e-06	rs1926742	14725	exposure	TRUE	reported	lUWmuN	textfile	0.00142997018574921	21.0835999641426
44	A	G	-0.2064	0.0437	0.9788	2.32e-06	rs77354000	14735	exposure	TRUE	reported	lUWmuN	textfile	0.00151164348506163	22.3047603110231
46	A	G	0.0971	0.0186	0.1154	1.79e-07	rs11017721	14288	exposure	TRUE	reported	lUWmuN	textfile	0.00190376591430281	27.2490757132692
47	A	G	-0.0692	0.014	0.7293	7.7e-07	rs112492	13224	exposure	TRUE	reported	lUWmuN	textfile	0.00184413046281827	24.4281416595676
49	A	T	0.0927	0.0202	0.0922	4.45e-06	rs17735284	14725	exposure	TRUE	reported	lUWmuN	textfile	0.00142817272609922	21.0570601653788
50	C	G	0.224	0.0416	0.0223	7.26e-08	rs77083410	14734	exposure	TRUE	reported	lUWmuN	textfile	0.0019639703624848	28.990147169972
52	A	G	0.0948	0.0207	0.0846	4.66e-06	rs73114426	14731	exposure	TRUE	reported	lUWmuN	textfile	0.00142175856424938	20.9708974458728
65	A	G	-0.0643	0.0137	0.7287	2.69e-06	rs12949647	14288	exposure	TRUE	reported	lUWmuN	textfile	0.00153936043192834	22.0252078640192
130	A	G	0.3666	0.042	0.9789	2.58e-18	rs188257678	14727	exposure	TRUE	reported	lUWmuN	textfile	0.00514672646147194	76.1776124790923
338	A	G	0.0956	0.0159	0.8249	1.83e-09	rs4796139	14287	exposure	TRUE	reported	lUWmuN	textfile	0.00252396287390506	36.1460409190521
350	T	C	0.199	0.0405	0.0297	8.94e-07	rs2702957	14288	exposure	TRUE	reported	lUWmuN	textfile	0.00168690813010828	24.1398913256641
352	A	G	0.1738	0.0372	0.0369	2.98e-06	rs143566774	14288	exposure	TRUE	reported	lUWmuN	textfile	0.00152538422654973	21.8249304651665
413	A	G	0.3415	0.0405	0.0437	3.4e-17	rs150603274	14733	exposure	TRUE	reported	lUWmuN	textfile	0.00480274303734609	71.0906377486128
429	A	G	-0.5408	0.0243	0.9408	1.01e-109	rs9892586	14735	exposure	TRUE	reported	lUWmuN	textfile	0.0325201548512574	495.224209399332
479	A	C	-0.5147	0.0158	0.1497	1e-200	rs712048	14723	exposure	TRUE	reported	lUWmuN	textfile	0.0672313441883204	1061.04832278593
576	T	C	0.3165	0.0377	0.0403	4.65e-17	rs111879665	14288	exposure	TRUE	reported	lUWmuN	textfile	0.00490858444099327	70.4699449996127
620	A	C	-0.2017	0.0323	0.0383	4.25e-10	rs56675286	14736	exposure	TRUE	reported	lUWmuN	textfile	0.00263924322214503	38.989512441531
630	T	C	-0.2707	0.0189	0.1133	1.58e-46	rs854675	14736	exposure	TRUE	reported	lUWmuN	textfile	0.013729955605968	205.113363270224
681	T	C	-0.1285	0.025	0.0956	2.75e-07	rs16971993	14288	exposure	TRUE	reported	lUWmuN	textfile	0.00184566337569146	26.4159018477044
687	T	C	0.2248	0.037	0.9641	1.23e-09	rs76654913	14734	exposure	TRUE	reported	lUWmuN	textfile	0.00249908944893706	36.908824214909
699	T	C	0.0669	0.0138	0.2405	1.25e-06	rs438811	14720	exposure	TRUE	reported	lUWmuN	textfile	0.00159401875466648	23.4982246419619
701	T	C	-0.1397	0.0285	0.0559	9.5e-07	rs113959305	13224	exposure	TRUE	reported	lUWmuN	textfile	0.00181364332249193	24.0235621831241
