# Supplementary material for: Evidence supported by Mendelian randomization: impact on inflammatory factors in knee osteoarthritis
Source: Front Med (Lausanne). 2024 May 28;11:1382836. doi: 10.3389/fmed.2024.1382836 (PMC11165061; doi:10.3389/fmed.2024.1382836)
Supplement: Supplementary file 1 [file Data_Sheet_1.ZIP › data/GCST90274768_5e6/768.table.MRresult.csv]

id.exposure	id.outcome	outcome	exposure	method	nsnp	b	se	pval	lo_ci	up_ci	or	or_lci95	or_uci95
uB97Yn	opxqyv	outcome	exposure	MR Egger	38	0.0153367367292197	0.0653193000936965	0.815697153933578	-0.112689091454425	0.143362564912865	1.01545494802801	0.893428391461018	1.15414817945099
uB97Yn	opxqyv	outcome	exposure	Weighted median	38	0.0261667882454946	0.0547610320243788	0.6327669913339	-0.0811648345222879	0.133498411013277	1.02651214435585	0.922041694615528	1.14281945020873
uB97Yn	opxqyv	outcome	exposure	Inverse variance weighted	38	0.0243650983274911	0.0408323845729065	0.550700914732368	-0.0556663754354056	0.104396572090388	1.02466435284816	0.945854643600549	1.11004057875213
uB97Yn	opxqyv	outcome	exposure	Simple mode	38	-0.0824344901535892	0.11546996083779	0.479765947904613	-0.308755613395657	0.143886633088479	0.920871762048565	0.734360215897814	1.1547531903014
uB97Yn	opxqyv	outcome	exposure	Weighted mode	38	0.0270976847154314	0.0471949739379049	0.569330801959884	-0.0654044642028622	0.119599833633725	1.02746816579683	0.936688529770506	1.12704575552405
