# Supplementary material for: Evidence supported by Mendelian randomization: impact on inflammatory factors in knee osteoarthritis
Source: Front Med (Lausanne). 2024 May 28;11:1382836. doi: 10.3389/fmed.2024.1382836 (PMC11165061; doi:10.3389/fmed.2024.1382836)
Supplement: Supplementary file 1 [file Data_Sheet_1.ZIP › data/GCST90274768_5e6/GCST90274768SNP_harmonised.csv]

	SNP	effect_allele.exposure	other_allele.exposure	effect_allele.outcome	other_allele.outcome	beta.exposure	beta.outcome	eaf.exposure	eaf.outcome	remove	palindromic	ambiguous	id.outcome	se.outcome	pval.outcome	outcome	mr_keep.outcome	pval_origin.outcome	data_source.outcome	V1	se.exposure	pval.exposure	samplesize.exposure	exposure	mr_keep.exposure	pval_origin.exposure	id.exposure	data_source.exposure	R2	F	action	mr_keep	samplesize.outcome
1	rs10792444	T	C	T	C	-0.0865	-0.0499881	0.8838	0.9053126	FALSE	FALSE	FALSE	opxqyv	0.0515957	0.332625	outcome	TRUE	reported	textfile	356	0.0181	1.76e-06	14732	exposure	TRUE	reported	uB97Yn	textfile	0.00154789177781175	22.8357932237379	2	TRUE	NA
2	rs11028036	A	G	A	G	0.0546	-0.00391024	0.5707	0.562387	FALSE	FALSE	FALSE	opxqyv	0.0304722	0.897895	outcome	TRUE	reported	textfile	350	0.0117	3.06e-06	14728	exposure	TRUE	reported	uB97Yn	textfile	0.00147648175490403	21.7748204478243	2	TRUE	NA
3	rs11140450	A	T	A	T	-0.2681	0.363566	0.9693	0.9932652	FALSE	TRUE	FALSE	opxqyv	0.184686	0.0490035	outcome	TRUE	reported	textfile	55	0.0579	3.65e-06	10797	exposure	TRUE	reported	uB97Yn	textfile	0.00198185481661044	21.4366069881209	2	TRUE	NA
4	rs111437511	T	C	T	C	0.1437	-0.0469838	0.0428	0.0449366	FALSE	FALSE	FALSE	opxqyv	0.0728049	0.518708	outcome	TRUE	reported	textfile	42	0.0297	1.31e-06	14733	exposure	TRUE	reported	uB97Yn	textfile	0.00158642638920293	23.4067802732602	2	TRUE	NA
5	rs11260062	A	C	A	C	-0.0738	-0.0109282	0.652	0.645783	FALSE	FALSE	FALSE	opxqyv	0.0316243	0.729672	outcome	TRUE	reported	textfile	1386	0.0123	1.97e-09	14735	exposure	TRUE	reported	uB97Yn	textfile	0.00243720804278654	35.9951136749237	2	TRUE	NA
6	rs113408786	A	G	A	G	0.2454	0.327603	0.024	0.0142742	FALSE	FALSE	FALSE	opxqyv	0.128155	0.0105791	outcome	TRUE	reported	textfile	1451	0.0423	6.58e-09	14718	exposure	TRUE	reported	uB97Yn	textfile	0.00228153739976709	33.6518824032481	2	TRUE	NA
7	rs11589432	C	G	C	G	0.0566	-0.0483252	0.4781	0.467814	FALSE	TRUE	TRUE	opxqyv	0.0301007	0.108395	outcome	TRUE	reported	textfile	3	0.0119	1.97e-06	14287	exposure	TRUE	reported	uB97Yn	textfile	0.00158092317304875	22.6192468184537	2	FALSE	NA
8	rs116534774	T	C	T	C	0.3717	-0.200285	0.9916	0.99210132	FALSE	FALSE	FALSE	opxqyv	0.170136	0.239113	outcome	TRUE	reported	textfile	62	0.0777	1.72e-06	11139	exposure	TRUE	reported	uB97Yn	textfile	0.00205024403460069	22.8804783776505	2	TRUE	NA
9	rs12114935	A	G	A	G	0.0769	0.0402262	0.7856	0.784726	FALSE	FALSE	FALSE	opxqyv	0.0367223	0.273335	outcome	TRUE	reported	textfile	49	0.0142	6.11e-08	14732	exposure	TRUE	reported	uB97Yn	textfile	0.00198678363096384	29.3235824978053	2	TRUE	NA
10	rs12606983	T	C	T	C	-0.0673	-0.0690165	0.2475	0.253796	FALSE	FALSE	FALSE	opxqyv	0.0347667	0.0471298	outcome	TRUE	reported	textfile	446	0.0134	5.1e-07	14715	exposure	TRUE	reported	uB97Yn	textfile	0.00171126172633702	25.2209534319063	2	TRUE	NA
11	rs12611321	A	G	A	G	-0.1009	0.00716825	0.1176	0.107871	FALSE	FALSE	FALSE	opxqyv	0.0485584	0.882642	outcome	TRUE	reported	textfile	1500	0.0185	4.92e-08	14736	exposure	TRUE	reported	uB97Yn	textfile	0.00201457509854293	29.7426683409354	2	TRUE	NA
12	rs140028746	T	C	T	C	0.5229	0.153213	0.0158	0.0154836	FALSE	FALSE	FALSE	opxqyv	0.122062	0.209404	outcome	TRUE	reported	textfile	529	0.0496	5.51e-26	14288	exposure	TRUE	reported	uB97Yn	textfile	0.00771857892072892	111.125348231955	2	TRUE	NA
13	rs143132666	A	C	A	C	-0.1934	0.0520788	0.0225	0.0190666	FALSE	FALSE	FALSE	opxqyv	0.110656	0.637901	outcome	TRUE	reported	textfile	5	0.0406	1.9e-06	14734	exposure	TRUE	reported	uB97Yn	textfile	0.00153770093279161	22.6882979588207	2	TRUE	NA
14	rs147164700	A	G	A	G	0.4747	-0.18169	0.0099	0.0054674	FALSE	FALSE	FALSE	opxqyv	0.203959	0.373028	outcome	TRUE	reported	textfile	562	0.0808	4.23e-09	9731	exposure	TRUE	reported	uB97Yn	textfile	0.00353443958572336	34.5085310476827	2	TRUE	NA
15	rs147851492	A	G	A	G	0.2127	-0.159855	0.0215	0.0207857	FALSE	FALSE	FALSE	opxqyv	0.105533	0.129838	outcome	TRUE	reported	textfile	442	0.0449	2.17e-06	14727	exposure	TRUE	reported	uB97Yn	textfile	0.0015214817124041	22.4379571566279	2	TRUE	NA
16	rs149395110	T	C	T	C	-0.2782	0.0599275	0.0129	0.0109518	FALSE	FALSE	FALSE	opxqyv	0.144171	0.677652	outcome	TRUE	reported	textfile	10	0.0609	4.92e-06	12880	exposure	TRUE	reported	uB97Yn	textfile	0.00161756125678482	20.8647038013784	2	TRUE	NA
17	rs149462828	A	G	A	G	0.3017	-0.11127	0.0169	0.0102492	FALSE	FALSE	FALSE	opxqyv	0.150386	0.459366	outcome	TRUE	reported	textfile	520	0.0521	7.01e-09	14288	exposure	TRUE	reported	uB97Yn	textfile	0.00234145415712973	33.528519580309	2	TRUE	NA
18	rs1705699	T	C	T	C	-0.0546	0.0166929	0.5447	0.558036	FALSE	FALSE	FALSE	opxqyv	0.0304114	0.583072	outcome	TRUE	reported	textfile	46	0.0116	2.52e-06	14714	exposure	TRUE	reported	uB97Yn	textfile	0.00150343663841339	22.1518637479056	2	TRUE	NA
19	rs17628153	A	T	A	T	0.2545	0.0139588	0.0151	0.0133813	FALSE	TRUE	FALSE	opxqyv	0.13117	0.915251	outcome	TRUE	reported	textfile	18	0.055	3.71e-06	12935	exposure	TRUE	reported	uB97Yn	textfile	0.00165259127806284	21.4083422388484	2	TRUE	NA
20	rs516316	C	G	C	G	-0.3279	0.0243745	0.4445	0.491386	FALSE	TRUE	TRUE	opxqyv	0.0300243	0.416892	outcome	TRUE	reported	textfile	1792	0.0114	6.2e-182	14734	exposure	TRUE	reported	uB97Yn	textfile	0.0531651101475287	827.206951378217	2	FALSE	NA
21	rs521795	T	C	T	C	-0.0624	0.0131859	0.3844	0.391235	FALSE	FALSE	FALSE	opxqyv	0.0312207	0.672772	outcome	TRUE	reported	textfile	439	0.0122	3.14e-07	14288	exposure	TRUE	reported	uB97Yn	textfile	0.00182761043540325	26.1570475732751	2	TRUE	NA
22	rs55755237	T	C	T	C	0.3931	0.031924	0.4348	0.437016	FALSE	FALSE	FALSE	opxqyv	0.0308405	0.300606	outcome	TRUE	reported	textfile	1042	0.0118	1e-200	14288	exposure	TRUE	reported	uB97Yn	textfile	0.0720748238261495	1109.6378885052	2	TRUE	NA
23	rs61345716	T	C	T	C	-0.1048	0.0131695	0.1035	0.110077	FALSE	FALSE	FALSE	opxqyv	0.0485229	0.786076	outcome	TRUE	reported	textfile	1452	0.0212	7.68e-07	14288	exposure	TRUE	reported	uB97Yn	textfile	0.00170740775784558	24.4337455953648	2	TRUE	NA
24	rs62123269	T	C	T	C	0.2138	0.0466709	0.1129	0.105655	FALSE	FALSE	FALSE	opxqyv	0.0506535	0.356854	outcome	TRUE	reported	textfile	1362	0.0198	3.52e-27	14288	exposure	TRUE	reported	uB97Yn	textfile	0.0080943863153907	116.58004683744	2	TRUE	NA
25	rs62125151	A	G	A	G	0.3748	-0.0871087	0.9846	0.9886505	FALSE	FALSE	FALSE	opxqyv	0.141747	0.538862	outcome	TRUE	reported	textfile	558	0.0555	1.45e-11	14288	exposure	TRUE	reported	uB97Yn	textfile	0.00318168927240076	45.5986938204813	2	TRUE	NA
26	rs62128046	T	C	T	C	0.1027	-0.0421443	0.0997	0.0959829	FALSE	FALSE	FALSE	opxqyv	0.0513933	0.412196	outcome	TRUE	reported	textfile	2068	0.0206	6.18e-07	14288	exposure	TRUE	reported	uB97Yn	textfile	0.00173652159151287	24.8511019314297	2	TRUE	NA
27	rs635634	T	C	T	C	-0.2482	-0.02482	0.1875	0.184394	FALSE	FALSE	FALSE	opxqyv	0.0389145	0.523599	outcome	TRUE	reported	textfile	290	0.0166	1.52e-50	11785	exposure	TRUE	reported	uB97Yn	textfile	0.0186164372609621	223.518600244017	2	TRUE	NA
28	rs636479	A	G	A	G	0.0548	0.00300103	0.3757	0.35518	FALSE	FALSE	FALSE	opxqyv	0.0315401	0.924196	outcome	TRUE	reported	textfile	364	0.0119	4.12e-06	14731	exposure	TRUE	reported	uB97Yn	textfile	0.00143750781302375	21.2035328221223	2	TRUE	NA
29	rs7137942	A	G	A	G	-0.0637	0.0268538	0.6502	0.636844	FALSE	FALSE	FALSE	opxqyv	0.0322466	0.404977	outcome	TRUE	reported	textfile	433	0.0133	1.67e-06	12404	exposure	TRUE	reported	uB97Yn	textfile	0.00184591378974059	22.9353595167675	2	TRUE	NA
30	rs7252764	T	C	T	C	0.2321	0.131406	0.0471	0.0349134	FALSE	FALSE	FALSE	opxqyv	0.0831071	0.113841	outcome	TRUE	reported	textfile	462	0.0295	3.61e-15	14736	exposure	TRUE	reported	uB97Yn	textfile	0.00418317559908553	61.8938220028627	2	TRUE	NA
31	rs7254691	T	C	T	C	0.2486	-0.010506	0.5589	0.55437	FALSE	FALSE	FALSE	opxqyv	0.0302401	0.728275	outcome	TRUE	reported	textfile	1154	0.0114	1.99e-105	14724	exposure	TRUE	reported	uB97Yn	textfile	0.0312868564439515	475.481419480919	2	TRUE	NA
32	rs7296588	A	G	A	G	-0.1159	-0.0180763	0.4365	0.432791	FALSE	FALSE	FALSE	opxqyv	0.0303749	0.551773	outcome	TRUE	reported	textfile	392	0.0116	1.66e-23	14725	exposure	TRUE	reported	uB97Yn	textfile	0.00673381592077568	99.8141015879713	2	TRUE	NA
33	rs74176259	T	C	T	C	-0.3943	0.0327922	0.0176	0.0141527	FALSE	FALSE	FALSE	opxqyv	0.128361	0.798362	outcome	TRUE	reported	textfile	709	0.0541	3.14e-13	14288	exposure	TRUE	reported	uB97Yn	textfile	0.00370404241023517	53.1126814974073	2	TRUE	NA
34	rs759817	T	C	T	C	0.3919	-0.0129819	0.3275	0.321101	FALSE	FALSE	FALSE	opxqyv	0.0322301	0.687105	outcome	TRUE	reported	textfile	777	0.0123	1e-200	14288	exposure	TRUE	reported	uB97Yn	textfile	0.0663374540598704	1015.03147236676	2	TRUE	NA
35	rs7611785	A	G	A	G	0.0941	0.0255291	0.103	0.0667511	FALSE	FALSE	FALSE	opxqyv	0.0606868	0.673996	outcome	TRUE	reported	textfile	16	0.0198	2.01e-06	14736	exposure	TRUE	reported	uB97Yn	textfile	0.00153039698494091	22.5834307905108	2	TRUE	NA
36	rs78027839	T	C	T	C	0.2834	0.0164625	0.9662	0.9847134	FALSE	FALSE	FALSE	opxqyv	0.121611	0.892319	outcome	TRUE	reported	textfile	524	0.0437	8.87e-11	13224	exposure	TRUE	reported	uB97Yn	textfile	0.00317026060175949	42.0504967094665	2	TRUE	NA
37	rs7806274	T	C	T	C	-0.0755	0.00879052	0.1668	0.146259	FALSE	FALSE	FALSE	opxqyv	0.0425801	0.836442	outcome	TRUE	reported	textfile	31	0.0161	2.74e-06	13667	exposure	TRUE	reported	uB97Yn	textfile	0.00160646296459816	21.9876387385464	2	TRUE	NA
38	rs79990760	A	G	A	G	0.2192	-0.0542513	0.9825	0.9864255	FALSE	FALSE	FALSE	opxqyv	0.1306	0.677849	outcome	TRUE	reported	textfile	348	0.0478	4.52e-06	14725	exposure	TRUE	reported	uB97Yn	textfile	0.00142610076615673	21.0264674414534	2	TRUE	NA
39	rs851850	A	G	A	G	-0.0777	-0.00217619	0.846	0.861443	FALSE	FALSE	FALSE	opxqyv	0.0436856	0.96027	outcome	TRUE	reported	textfile	20	0.0163	1.87e-06	14288	exposure	TRUE	reported	uB97Yn	textfile	0.00158783456387582	22.7198799902656	2	TRUE	NA
40	rs9411365	C	G	C	G	-0.1204	0.0321653	0.892	0.9301196	FALSE	TRUE	FALSE	opxqyv	0.0596044	0.589441	outcome	TRUE	reported	textfile	151	0.0219	3.85e-08	11782	exposure	TRUE	reported	uB97Yn	textfile	0.00255878052916176	30.219760367951	2	TRUE	NA
