# Supplementary material for: Evidence supported by Mendelian randomization: impact on inflammatory factors in knee osteoarthritis
Source: Front Med (Lausanne). 2024 May 28;11:1382836. doi: 10.3389/fmed.2024.1382836 (PMC11165061; doi:10.3389/fmed.2024.1382836)
Supplement: Supplementary file 1 [file Data_Sheet_1.ZIP › data/GCST90274768_5e6/GCST90274768_exp_merged.csv]

	SNP	V1.x	effect_allele.exposure	other_allele.exposure	beta.exposure	se.exposure	eaf.exposure	pval.exposure	samplesize.exposure	exposure	mr_keep.exposure	pval_origin.exposure	id.exposure	data_source.exposure	R2	F	V1.y	chromosome	base_pair_location	effect_allele	other_allele	N	effect_allele_frequency	T	SE_T	P_noSPA	beta	standard_error	p_value	CONVERGE
1	rs10792444	356	T	C	-0.0865	0.0181	0.8838	1.76e-06	14732	exposure	TRUE	reported	uB97Yn	textfile	0.00154789177781175	22.8357932237379	7969620	11	64434151	C	T	454971	0.0946874	18.7775	19.3814	0.332625	0.0499881	0.0515957	0.332625	1
2	rs11028036	350	A	G	0.0546	0.0117	0.5707	3.06e-06	14728	exposure	TRUE	reported	uB97Yn	textfile	0.00147648175490403	21.7748204478243	7811414	11	24600146	G	A	451764	0.437613	4.2111	32.8168	0.897895	0.00391024	0.0304722	0.897895	1
3	rs11140450	55	A	T	-0.2681	0.0579	0.9693	3.65e-06	10797	exposure	TRUE	reported	uB97Yn	textfile	0.00198185481661044	21.4366069881209	6852947	9	86838024	T	A	455841	0.0067348	-10.6589	5.41458	0.0490035	-0.363566	0.184686	0.0490035	1
4	rs111437511	42	T	C	0.1437	0.0297	0.0428	1.31e-06	14733	exposure	TRUE	reported	uB97Yn	textfile	0.00158642638920293	23.4067802732602	5992477	8	10694001	T	C	453016	0.0449366	-8.86395	13.7353	0.518708	-0.0469838	0.0728049	0.518708	1
5	rs11260062	1386	A	C	-0.0738	0.0123	0.652	1.97e-09	14735	exposure	TRUE	reported	uB97Yn	textfile	0.00243720804278654	35.9951136749237	11032747	19	8214970	C	A	451256	0.354217	10.9271	31.6212	0.729672	0.0109282	0.0316243	0.729672	1
6	rs113408786	1451	A	G	0.2454	0.0423	0.024	6.58e-09	14718	exposure	TRUE	reported	uB97Yn	textfile	0.00228153739976709	33.6518824032481	11033096	19	8258033	A	G	452180	0.0142742	19.9891	7.81129	0.0104973	0.327603	0.128155	0.0105791	1
7	rs11589432	3	C	G	0.0566	0.0119	0.4781	1.97e-06	14287	exposure	TRUE	reported	uB97Yn	textfile	0.00158092317304875	22.6192468184537	99167	1	23748852	C	G	456088	0.467814	-53.3359	33.2218	0.108395	-0.0483252	0.0301007	0.108395	1
8	rs116534774	62	T	C	0.3717	0.0777	0.9916	1.72e-06	11139	exposure	TRUE	reported	uB97Yn	textfile	0.00205024403460069	22.8804783776505	7025150	9	125200862	C	T	456152	0.00789868	6.9192	5.87765	0.239113	0.200285	0.170136	0.239113	1
9	rs12114935	49	A	G	0.0769	0.0142	0.7856	6.11e-08	14732	exposure	TRUE	reported	uB97Yn	textfile	0.00198678363096384	29.3235824978053	6149864	8	42100809	G	A	453057	0.215274	-29.8296	27.2314	0.273335	-0.0402262	0.0367223	0.273335	1
10	rs12606983	446	T	C	-0.0673	0.0134	0.2475	5.1e-07	14715	exposure	TRUE	reported	uB97Yn	textfile	0.00171126172633702	25.2209534319063	10670443	18	2511738	T	C	451526	0.253796	-57.0986	28.7631	0.0471298	-0.0690165	0.0347667	0.0471298	1
11	rs12611321	1500	A	G	-0.1009	0.0185	0.1176	4.92e-08	14736	exposure	TRUE	reported	uB97Yn	textfile	0.00201457509854293	29.7426683409354	11203273	19	49053248	A	G	453958	0.107871	3.04008	20.5938	0.882642	0.00716825	0.0485584	0.882642	1
12	rs140028746	529	T	C	0.5229	0.0496	0.0158	5.51e-26	14288	exposure	TRUE	reported	uB97Yn	textfile	0.00771857892072892	111.125348231955	11031134	19	7904351	T	C	455708	0.0154836	10.2833	8.19255	0.209404	0.153213	0.122062	0.209404	1
13	rs143132666	5	A	C	-0.1934	0.0406	0.0225	1.9e-06	14734	exposure	TRUE	reported	uB97Yn	textfile	0.00153770093279161	22.6882979588207	539527	1	160762078	A	C	455876	0.0190666	4.25313	9.03699	0.637901	0.0520788	0.110656	0.637901	1
14	rs147164700	562	A	G	0.4747	0.0808	0.0099	4.23e-09	9731	exposure	TRUE	reported	uB97Yn	textfile	0.00353443958572336	34.5085310476827	11031279	19	7940118	A	G	453323	0.0054674	-4.36762	4.90294	0.373028	-0.18169	0.203959	0.373028	1
15	rs147851492	442	A	G	0.2127	0.0449	0.0215	2.17e-06	14727	exposure	TRUE	reported	uB97Yn	textfile	0.0015214817124041	22.4379571566279	9777621	15	56638156	A	G	453677	0.0207857	-14.3532	9.47571	0.129838	-0.159855	0.105533	0.129838	1
16	rs149395110	10	T	C	-0.2782	0.0609	0.0129	4.92e-06	12880	exposure	TRUE	reported	uB97Yn	textfile	0.00161756125678482	20.8647038013784	1471386	2	130959219	T	C	451294	0.0109518	2.88318	6.93622	0.677652	0.0599275	0.144171	0.677652	1
17	rs149462828	520	A	G	0.3017	0.0521	0.0169	7.01e-09	14288	exposure	TRUE	reported	uB97Yn	textfile	0.00234145415712973	33.528519580309	11031118	19	7901618	A	G	450326	0.0102492	-4.91994	6.64953	0.459366	-0.11127	0.150386	0.459366	1
18	rs1705699	46	T	C	-0.0546	0.0116	0.5447	2.52e-06	14714	exposure	TRUE	reported	uB97Yn	textfile	0.00150343663841339	22.1518637479056	6073424	8	23781453	C	T	451396	0.441964	-18.0493	32.8824	0.583072	-0.0166929	0.0304114	0.583072	1
19	rs17628153	18	A	T	0.2545	0.055	0.0151	3.71e-06	12935	exposure	TRUE	reported	uB97Yn	textfile	0.00165259127806284	21.4083422388484	4753325	6	66815635	A	T	455562	0.0133813	0.811301	7.62371	0.915251	0.0139588	0.13117	0.915251	1
20	rs516316	1792	C	G	-0.3279	0.0114	0.4445	6.2e-182	14734	exposure	TRUE	reported	uB97Yn	textfile	0.0531651101475287	827.206951378217	11204073	19	49206145	G	C	456308	0.491386	27.0389	33.3064	0.416892	0.0243745	0.0300243	0.416892	1
21	rs521795	439	T	C	-0.0624	0.0122	0.3844	3.14e-07	14288	exposure	TRUE	reported	uB97Yn	textfile	0.00182761043540325	26.1570475732751	8855104	13	22284926	T	C	444696	0.391235	13.5278	32.03	0.672772	0.0131859	0.0312207	0.672772	1
22	rs55755237	1042	T	C	0.3931	0.0118	0.4348	1e-200	14288	exposure	TRUE	reported	uB97Yn	textfile	0.0720748238261495	1109.6378885052	11032077	19	8120666	T	C	440141	0.437016	33.5642	32.4249	0.300606	0.031924	0.0308405	0.300606	1
23	rs61345716	1452	T	C	-0.1048	0.0212	0.1035	7.68e-07	14288	exposure	TRUE	reported	uB97Yn	textfile	0.00170740775784558	24.4337455953648	11033106	19	8259301	T	C	447135	0.110077	5.59342	20.6088	0.786076	0.0131695	0.0485229	0.786076	1
24	rs62123269	1362	T	C	0.2138	0.0198	0.1129	3.52e-27	14288	exposure	TRUE	reported	uB97Yn	textfile	0.0080943863153907	116.58004683744	11032616	19	8199686	T	C	427329	0.105655	18.1898	19.742	0.356854	0.0466709	0.0506535	0.356854	1
25	rs62125151	558	A	G	0.3748	0.0555	0.9846	1.45e-11	14288	exposure	TRUE	reported	uB97Yn	textfile	0.00318168927240076	45.5986938204813	11031244	19	7931213	G	A	450461	0.0113495	4.33543	7.05481	0.538862	0.0871087	0.141747	0.538862	1
26	rs62128046	2068	T	C	0.1027	0.0206	0.0997	6.18e-07	14288	exposure	TRUE	reported	uB97Yn	textfile	0.00173652159151287	24.8511019314297	11204974	19	49396499	T	C	449554	0.0959829	-15.956	19.4578	0.412196	-0.0421443	0.0513933	0.412196	1
27	rs635634	290	T	C	-0.2482	0.0166	0.1875	1.52e-50	11785	exposure	TRUE	reported	uB97Yn	textfile	0.0186164372609621	223.518600244017	7069614	9	136155000	T	C	456348	0.184394	-16.39	25.6973	0.523599	-0.02482	0.0389145	0.523599	1
28	rs636479	364	A	G	0.0548	0.0119	0.3757	4.12e-06	14731	exposure	TRUE	reported	uB97Yn	textfile	0.00143750781302375	21.2035328221223	8013258	11	75419643	A	G	451782	0.35518	3.01678	31.7057	0.924196	0.00300103	0.0315401	0.924196	1
29	rs7137942	433	A	G	-0.0637	0.0133	0.6502	1.67e-06	12404	exposure	TRUE	reported	uB97Yn	textfile	0.00184591378974059	22.9353595167675	8615035	12	81177765	G	A	429456	0.363156	-25.8249	31.011	0.404977	-0.0268538	0.0322466	0.404977	1
30	rs7252764	462	T	C	0.2321	0.0295	0.0471	3.61e-15	14736	exposure	TRUE	reported	uB97Yn	textfile	0.00418317559908553	61.8938220028627	11030709	19	7827137	T	C	445359	0.0349134	19.0256	12.0327	0.113841	0.131406	0.0831071	0.113841	1
31	rs7254691	1154	T	C	0.2486	0.0114	0.5589	1.99e-105	14724	exposure	TRUE	reported	uB97Yn	textfile	0.0312868564439515	475.481419480919	11032203	19	8137902	C	T	456174	0.44563	11.4888	33.0687	0.728275	0.010506	0.0302401	0.728275	1
32	rs7296588	392	A	G	-0.1159	0.0116	0.4365	1.66e-23	14725	exposure	TRUE	reported	uB97Yn	textfile	0.00673381592077568	99.8141015879713	8283701	12	578100	A	G	455444	0.432791	-19.592	32.9219	0.551773	-0.0180763	0.0303749	0.551773	1
33	rs74176259	709	T	C	-0.3943	0.0541	0.0176	3.14e-13	14288	exposure	TRUE	reported	uB97Yn	textfile	0.00370404241023517	53.1126814974073	11031609	19	8011142	T	C	451327	0.0141527	1.99023	7.79051	0.798362	0.0327922	0.128361	0.798362	1
34	rs759817	777	T	C	0.3919	0.0123	0.3275	1e-200	14288	exposure	TRUE	reported	uB97Yn	textfile	0.0663374540598704	1015.03147236676	11031707	19	8037040	T	C	456348	0.321101	-12.4972	31.0268	0.687105	-0.0129819	0.0322301	0.687105	1
35	rs7611785	16	A	G	0.0941	0.0198	0.103	2.01e-06	14736	exposure	TRUE	reported	uB97Yn	textfile	0.00153039698494091	22.5834307905108	2552565	3	144213414	A	G	455041	0.0667511	6.93183	16.4781	0.673996	0.0255291	0.0606868	0.673996	1
36	rs78027839	524	T	C	0.2834	0.0437	0.9662	8.87e-11	13224	exposure	TRUE	reported	uB97Yn	textfile	0.00317026060175949	42.0504967094665	11031125	19	7902894	C	T	456348	0.0152866	-1.11314	8.22295	0.892319	-0.0164625	0.121611	0.892319	1
37	rs7806274	31	T	C	-0.0755	0.0161	0.1668	2.74e-06	13667	exposure	TRUE	reported	uB97Yn	textfile	0.00160646296459816	21.9876387385464	5888216	7	155146782	T	C	456299	0.146259	4.84844	23.4852	0.836442	0.00879052	0.0425801	0.836442	1
38	rs79990760	348	A	G	0.2192	0.0478	0.9825	4.52e-06	14725	exposure	TRUE	reported	uB97Yn	textfile	0.00142610076615673	21.0264674414534	7238170	10	29446793	G	A	452061	0.0135745	3.1807	7.65696	0.677849	0.0542513	0.1306	0.677849	1
39	rs851850	20	A	G	-0.0777	0.0163	0.846	1.87e-06	14288	exposure	TRUE	reported	uB97Yn	textfile	0.00158783456387582	22.7198799902656	4754893	6	67085077	G	A	453420	0.138557	1.1403	22.8908	0.96027	0.00217619	0.0436856	0.96027	1
40	rs9411365	151	C	G	-0.1204	0.0219	0.892	3.85e-08	11782	exposure	TRUE	reported	uB97Yn	textfile	0.00255878052916176	30.219760367951	7069250	9	136118268	G	C	449461	0.0698804	-9.0538	16.7773	0.589441	-0.0321653	0.0596044	0.589441	1
