# Supplementary material for: Evidence supported by Mendelian randomization: impact on inflammatory factors in knee osteoarthritis
Source: Front Med (Lausanne). 2024 May 28;11:1382836. doi: 10.3389/fmed.2024.1382836 (PMC11165061; doi:10.3389/fmed.2024.1382836)
Supplement: Supplementary file 1 [file Data_Sheet_1.ZIP › data/GCST90274768_5e6/GCST90274768_output.csv]

	id.exposure	id.outcome	outcome	exposure	method	nsnp	b	se	pval
1	uB97Yn	opxqyv	outcome	exposure	MR Egger	38	0.0153367367292197	0.0653193000936965	0.815697153933578
2	uB97Yn	opxqyv	outcome	exposure	Weighted median	38	0.0261667882454946	0.05780022064769	0.650756950409732
3	uB97Yn	opxqyv	outcome	exposure	Inverse variance weighted	38	0.0243650983274911	0.0408323845729065	0.550700914732368
4	uB97Yn	opxqyv	outcome	exposure	Simple mode	38	-0.0824344901535892	0.118543531690148	0.491152978375967
5	uB97Yn	opxqyv	outcome	exposure	Weighted mode	38	0.0270976847154314	0.047205406507949	0.569415771466473
