# Supplementary material for: Evidence supported by Mendelian randomization: impact on inflammatory factors in knee osteoarthritis
Source: Front Med (Lausanne). 2024 May 28;11:1382836. doi: 10.3389/fmed.2024.1382836 (PMC11165061; doi:10.3389/fmed.2024.1382836)
Supplement: Supplementary file 1 [file Data_Sheet_1.ZIP › data/GCST90274768_5e6/GCST90274768exp_5e6_clumped_online_.csv]

	V1	effect_allele.exposure	other_allele.exposure	beta.exposure	se.exposure	eaf.exposure	pval.exposure	SNP	samplesize.exposure	exposure	mr_keep.exposure	pval_origin.exposure	id.exposure	data_source.exposure
1	3	C	G	0.0566	0.0119	0.4781	1.97e-06	rs11589432	14287	exposure	TRUE	reported	uB97Yn	textfile
2	5	A	C	-0.1934	0.0406	0.0225	1.9e-06	rs143132666	14734	exposure	TRUE	reported	uB97Yn	textfile
3	10	T	C	-0.2782	0.0609	0.0129	4.92e-06	rs149395110	12880	exposure	TRUE	reported	uB97Yn	textfile
4	16	A	G	0.0941	0.0198	0.103	2.01e-06	rs7611785	14736	exposure	TRUE	reported	uB97Yn	textfile
5	18	A	T	0.2545	0.055	0.0151	3.71e-06	rs17628153	12935	exposure	TRUE	reported	uB97Yn	textfile
6	20	A	G	-0.0777	0.0163	0.846	1.87e-06	rs851850	14288	exposure	TRUE	reported	uB97Yn	textfile
7	31	T	C	-0.0755	0.0161	0.1668	2.74e-06	rs7806274	13667	exposure	TRUE	reported	uB97Yn	textfile
8	42	T	C	0.1437	0.0297	0.0428	1.31e-06	rs111437511	14733	exposure	TRUE	reported	uB97Yn	textfile
9	46	T	C	-0.0546	0.0116	0.5447	2.52e-06	rs1705699	14714	exposure	TRUE	reported	uB97Yn	textfile
10	49	A	G	0.0769	0.0142	0.7856	6.11e-08	rs12114935	14732	exposure	TRUE	reported	uB97Yn	textfile
11	55	A	T	-0.2681	0.0579	0.9693	3.65e-06	rs11140450	10797	exposure	TRUE	reported	uB97Yn	textfile
12	62	T	C	0.3717	0.0777	0.9916	1.72e-06	rs116534774	11139	exposure	TRUE	reported	uB97Yn	textfile
13	151	C	G	-0.1204	0.0219	0.892	3.85e-08	rs9411365	11782	exposure	TRUE	reported	uB97Yn	textfile
14	290	T	C	-0.2482	0.0166	0.1875	1.52e-50	rs635634	11785	exposure	TRUE	reported	uB97Yn	textfile
15	348	A	G	0.2192	0.0478	0.9825	4.52e-06	rs79990760	14725	exposure	TRUE	reported	uB97Yn	textfile
16	350	A	G	0.0546	0.0117	0.5707	3.06e-06	rs11028036	14728	exposure	TRUE	reported	uB97Yn	textfile
17	351	T	C	-0.0822	0.018	0.6982	4.96e-06	rs200184122	9830	exposure	TRUE	reported	uB97Yn	textfile
18	356	T	C	-0.0865	0.0181	0.8838	1.76e-06	rs10792444	14732	exposure	TRUE	reported	uB97Yn	textfile
19	364	A	G	0.0548	0.0119	0.3757	4.12e-06	rs636479	14731	exposure	TRUE	reported	uB97Yn	textfile
20	392	A	G	-0.1159	0.0116	0.4365	1.66e-23	rs7296588	14725	exposure	TRUE	reported	uB97Yn	textfile
21	433	A	G	-0.0637	0.0133	0.6502	1.67e-06	rs7137942	12404	exposure	TRUE	reported	uB97Yn	textfile
22	439	T	C	-0.0624	0.0122	0.3844	3.14e-07	rs521795	14288	exposure	TRUE	reported	uB97Yn	textfile
23	442	A	G	0.2127	0.0449	0.0215	2.17e-06	rs147851492	14727	exposure	TRUE	reported	uB97Yn	textfile
24	446	T	C	-0.0673	0.0134	0.2475	5.1e-07	rs12606983	14715	exposure	TRUE	reported	uB97Yn	textfile
25	462	T	C	0.2321	0.0295	0.0471	3.61e-15	rs7252764	14736	exposure	TRUE	reported	uB97Yn	textfile
26	520	A	G	0.3017	0.0521	0.0169	7.01e-09	rs149462828	14288	exposure	TRUE	reported	uB97Yn	textfile
27	524	T	C	0.2834	0.0437	0.9662	8.87e-11	rs78027839	13224	exposure	TRUE	reported	uB97Yn	textfile
28	529	T	C	0.5229	0.0496	0.0158	5.51e-26	rs140028746	14288	exposure	TRUE	reported	uB97Yn	textfile
29	558	A	G	0.3748	0.0555	0.9846	1.45e-11	rs62125151	14288	exposure	TRUE	reported	uB97Yn	textfile
30	562	A	G	0.4747	0.0808	0.0099	4.23e-09	rs147164700	9731	exposure	TRUE	reported	uB97Yn	textfile
31	604	A	G	0.111	0.0216	0.1691	2.76e-07	rs7260355	10474	exposure	TRUE	reported	uB97Yn	textfile
32	709	T	C	-0.3943	0.0541	0.0176	3.14e-13	rs74176259	14288	exposure	TRUE	reported	uB97Yn	textfile
33	777	T	C	0.3919	0.0123	0.3275	1e-200	rs759817	14288	exposure	TRUE	reported	uB97Yn	textfile
34	1042	T	C	0.3931	0.0118	0.4348	1e-200	rs55755237	14288	exposure	TRUE	reported	uB97Yn	textfile
35	1154	T	C	0.2486	0.0114	0.5589	1.99e-105	rs7254691	14724	exposure	TRUE	reported	uB97Yn	textfile
36	1358	C	G	0.2004	0.0147	0.7192	2.56e-42	rs61443840	12404	exposure	TRUE	reported	uB97Yn	textfile
37	1362	T	C	0.2138	0.0198	0.1129	3.52e-27	rs62123269	14288	exposure	TRUE	reported	uB97Yn	textfile
38	1386	A	C	-0.0738	0.0123	0.652	1.97e-09	rs11260062	14735	exposure	TRUE	reported	uB97Yn	textfile
39	1451	A	G	0.2454	0.0423	0.024	6.58e-09	rs113408786	14718	exposure	TRUE	reported	uB97Yn	textfile
40	1452	T	C	-0.1048	0.0212	0.1035	7.68e-07	rs61345716	14288	exposure	TRUE	reported	uB97Yn	textfile
41	1483	A	G	-0.0663	0.0128	0.4596	2.22e-07	rs11666229	14288	exposure	TRUE	reported	uB97Yn	textfile
42	1500	A	G	-0.1009	0.0185	0.1176	4.92e-08	rs12611321	14736	exposure	TRUE	reported	uB97Yn	textfile
43	1792	C	G	-0.3279	0.0114	0.4445	6.2e-182	rs516316	14734	exposure	TRUE	reported	uB97Yn	textfile
44	2068	T	C	0.1027	0.0206	0.0997	6.18e-07	rs62128046	14288	exposure	TRUE	reported	uB97Yn	textfile
