# Supplementary material for: Evidence supported by Mendelian randomization: impact on inflammatory factors in knee osteoarthritis
Source: Front Med (Lausanne). 2024 May 28;11:1382836. doi: 10.3389/fmed.2024.1382836 (PMC11165061; doi:10.3389/fmed.2024.1382836)
Supplement: Supplementary file 1 [file Data_Sheet_1.ZIP › data/GCST90274768_5e6/GCST90274768outcome.csv]

	SNP	effect_allele.outcome	other_allele.outcome	eaf.outcome	beta.outcome	se.outcome	pval.outcome	outcome	mr_keep.outcome	pval_origin.outcome	id.outcome	data_source.outcome
1	rs10792444	C	T	0.0946874	0.0499881	0.0515957	0.332625	outcome	TRUE	reported	opxqyv	textfile
2	rs11028036	G	A	0.437613	0.00391024	0.0304722	0.897895	outcome	TRUE	reported	opxqyv	textfile
3	rs11140450	T	A	0.0067348	-0.363566	0.184686	0.0490035	outcome	TRUE	reported	opxqyv	textfile
4	rs111437511	T	C	0.0449366	-0.0469838	0.0728049	0.518708	outcome	TRUE	reported	opxqyv	textfile
5	rs11260062	C	A	0.354217	0.0109282	0.0316243	0.729672	outcome	TRUE	reported	opxqyv	textfile
6	rs113408786	A	G	0.0142742	0.327603	0.128155	0.0105791	outcome	TRUE	reported	opxqyv	textfile
7	rs11589432	C	G	0.467814	-0.0483252	0.0301007	0.108395	outcome	TRUE	reported	opxqyv	textfile
8	rs116534774	C	T	0.00789868	0.200285	0.170136	0.239113	outcome	TRUE	reported	opxqyv	textfile
9	rs12114935	G	A	0.215274	-0.0402262	0.0367223	0.273335	outcome	TRUE	reported	opxqyv	textfile
10	rs12606983	T	C	0.253796	-0.0690165	0.0347667	0.0471298	outcome	TRUE	reported	opxqyv	textfile
11	rs12611321	A	G	0.107871	0.00716825	0.0485584	0.882642	outcome	TRUE	reported	opxqyv	textfile
12	rs140028746	T	C	0.0154836	0.153213	0.122062	0.209404	outcome	TRUE	reported	opxqyv	textfile
13	rs143132666	A	C	0.0190666	0.0520788	0.110656	0.637901	outcome	TRUE	reported	opxqyv	textfile
14	rs147164700	A	G	0.0054674	-0.18169	0.203959	0.373028	outcome	TRUE	reported	opxqyv	textfile
15	rs147851492	A	G	0.0207857	-0.159855	0.105533	0.129838	outcome	TRUE	reported	opxqyv	textfile
16	rs149395110	T	C	0.0109518	0.0599275	0.144171	0.677652	outcome	TRUE	reported	opxqyv	textfile
17	rs149462828	A	G	0.0102492	-0.11127	0.150386	0.459366	outcome	TRUE	reported	opxqyv	textfile
18	rs1705699	C	T	0.441964	-0.0166929	0.0304114	0.583072	outcome	TRUE	reported	opxqyv	textfile
19	rs17628153	A	T	0.0133813	0.0139588	0.13117	0.915251	outcome	TRUE	reported	opxqyv	textfile
20	rs516316	G	C	0.491386	0.0243745	0.0300243	0.416892	outcome	TRUE	reported	opxqyv	textfile
21	rs521795	T	C	0.391235	0.0131859	0.0312207	0.672772	outcome	TRUE	reported	opxqyv	textfile
22	rs55755237	T	C	0.437016	0.031924	0.0308405	0.300606	outcome	TRUE	reported	opxqyv	textfile
23	rs61345716	T	C	0.110077	0.0131695	0.0485229	0.786076	outcome	TRUE	reported	opxqyv	textfile
24	rs62123269	T	C	0.105655	0.0466709	0.0506535	0.356854	outcome	TRUE	reported	opxqyv	textfile
25	rs62125151	G	A	0.0113495	0.0871087	0.141747	0.538862	outcome	TRUE	reported	opxqyv	textfile
26	rs62128046	T	C	0.0959829	-0.0421443	0.0513933	0.412196	outcome	TRUE	reported	opxqyv	textfile
27	rs635634	T	C	0.184394	-0.02482	0.0389145	0.523599	outcome	TRUE	reported	opxqyv	textfile
28	rs636479	A	G	0.35518	0.00300103	0.0315401	0.924196	outcome	TRUE	reported	opxqyv	textfile
29	rs7137942	G	A	0.363156	-0.0268538	0.0322466	0.404977	outcome	TRUE	reported	opxqyv	textfile
30	rs7252764	T	C	0.0349134	0.131406	0.0831071	0.113841	outcome	TRUE	reported	opxqyv	textfile
31	rs7254691	C	T	0.44563	0.010506	0.0302401	0.728275	outcome	TRUE	reported	opxqyv	textfile
32	rs7296588	A	G	0.432791	-0.0180763	0.0303749	0.551773	outcome	TRUE	reported	opxqyv	textfile
33	rs74176259	T	C	0.0141527	0.0327922	0.128361	0.798362	outcome	TRUE	reported	opxqyv	textfile
34	rs759817	T	C	0.321101	-0.0129819	0.0322301	0.687105	outcome	TRUE	reported	opxqyv	textfile
35	rs7611785	A	G	0.0667511	0.0255291	0.0606868	0.673996	outcome	TRUE	reported	opxqyv	textfile
36	rs78027839	C	T	0.0152866	-0.0164625	0.121611	0.892319	outcome	TRUE	reported	opxqyv	textfile
37	rs7806274	T	C	0.146259	0.00879052	0.0425801	0.836442	outcome	TRUE	reported	opxqyv	textfile
38	rs79990760	G	A	0.0135745	0.0542513	0.1306	0.677849	outcome	TRUE	reported	opxqyv	textfile
39	rs851850	G	A	0.138557	0.00217619	0.0436856	0.96027	outcome	TRUE	reported	opxqyv	textfile
40	rs9411365	G	C	0.0698804	-0.0321653	0.0596044	0.589441	outcome	TRUE	reported	opxqyv	textfile
