# Supplementary material for: Evidence supported by Mendelian randomization: impact on inflammatory factors in knee osteoarthritis
Source: Front Med (Lausanne). 2024 May 28;11:1382836. doi: 10.3389/fmed.2024.1382836 (PMC11165061; doi:10.3389/fmed.2024.1382836)
Supplement: Supplementary file 1 [file Data_Sheet_1.ZIP › data/GCST90274768_5e6/exposure_clm_F.csv]

V1	effect_allele.exposure	other_allele.exposure	beta.exposure	se.exposure	eaf.exposure	pval.exposure	SNP	samplesize.exposure	exposure	mr_keep.exposure	pval_origin.exposure	id.exposure	data_source.exposure	R2	F
3	C	G	0.0566	0.0119	0.4781	1.97e-06	rs11589432	14287	exposure	TRUE	reported	uB97Yn	textfile	0.00158092317304875	22.6192468184537
5	A	C	-0.1934	0.0406	0.0225	1.9e-06	rs143132666	14734	exposure	TRUE	reported	uB97Yn	textfile	0.00153770093279161	22.6882979588207
10	T	C	-0.2782	0.0609	0.0129	4.92e-06	rs149395110	12880	exposure	TRUE	reported	uB97Yn	textfile	0.00161756125678482	20.8647038013784
16	A	G	0.0941	0.0198	0.103	2.01e-06	rs7611785	14736	exposure	TRUE	reported	uB97Yn	textfile	0.00153039698494091	22.5834307905108
18	A	T	0.2545	0.055	0.0151	3.71e-06	rs17628153	12935	exposure	TRUE	reported	uB97Yn	textfile	0.00165259127806284	21.4083422388484
20	A	G	-0.0777	0.0163	0.846	1.87e-06	rs851850	14288	exposure	TRUE	reported	uB97Yn	textfile	0.00158783456387582	22.7198799902656
31	T	C	-0.0755	0.0161	0.1668	2.74e-06	rs7806274	13667	exposure	TRUE	reported	uB97Yn	textfile	0.00160646296459816	21.9876387385464
42	T	C	0.1437	0.0297	0.0428	1.31e-06	rs111437511	14733	exposure	TRUE	reported	uB97Yn	textfile	0.00158642638920293	23.4067802732602
46	T	C	-0.0546	0.0116	0.5447	2.52e-06	rs1705699	14714	exposure	TRUE	reported	uB97Yn	textfile	0.00150343663841339	22.1518637479056
49	A	G	0.0769	0.0142	0.7856	6.11e-08	rs12114935	14732	exposure	TRUE	reported	uB97Yn	textfile	0.00198678363096384	29.3235824978053
55	A	T	-0.2681	0.0579	0.9693	3.65e-06	rs11140450	10797	exposure	TRUE	reported	uB97Yn	textfile	0.00198185481661044	21.4366069881209
62	T	C	0.3717	0.0777	0.9916	1.72e-06	rs116534774	11139	exposure	TRUE	reported	uB97Yn	textfile	0.00205024403460069	22.8804783776505
151	C	G	-0.1204	0.0219	0.892	3.85e-08	rs9411365	11782	exposure	TRUE	reported	uB97Yn	textfile	0.00255878052916176	30.219760367951
290	T	C	-0.2482	0.0166	0.1875	1.52e-50	rs635634	11785	exposure	TRUE	reported	uB97Yn	textfile	0.0186164372609621	223.518600244017
348	A	G	0.2192	0.0478	0.9825	4.52e-06	rs79990760	14725	exposure	TRUE	reported	uB97Yn	textfile	0.00142610076615673	21.0264674414534
350	A	G	0.0546	0.0117	0.5707	3.06e-06	rs11028036	14728	exposure	TRUE	reported	uB97Yn	textfile	0.00147648175490403	21.7748204478243
351	T	C	-0.0822	0.018	0.6982	4.96e-06	rs200184122	9830	exposure	TRUE	reported	uB97Yn	textfile	0.00211701883953891	20.8502014242116
356	T	C	-0.0865	0.0181	0.8838	1.76e-06	rs10792444	14732	exposure	TRUE	reported	uB97Yn	textfile	0.00154789177781175	22.8357932237379
364	A	G	0.0548	0.0119	0.3757	4.12e-06	rs636479	14731	exposure	TRUE	reported	uB97Yn	textfile	0.00143750781302375	21.2035328221223
392	A	G	-0.1159	0.0116	0.4365	1.66e-23	rs7296588	14725	exposure	TRUE	reported	uB97Yn	textfile	0.00673381592077568	99.8141015879713
433	A	G	-0.0637	0.0133	0.6502	1.67e-06	rs7137942	12404	exposure	TRUE	reported	uB97Yn	textfile	0.00184591378974059	22.9353595167675
439	T	C	-0.0624	0.0122	0.3844	3.14e-07	rs521795	14288	exposure	TRUE	reported	uB97Yn	textfile	0.00182761043540325	26.1570475732751
442	A	G	0.2127	0.0449	0.0215	2.17e-06	rs147851492	14727	exposure	TRUE	reported	uB97Yn	textfile	0.0015214817124041	22.4379571566279
446	T	C	-0.0673	0.0134	0.2475	5.1e-07	rs12606983	14715	exposure	TRUE	reported	uB97Yn	textfile	0.00171126172633702	25.2209534319063
462	T	C	0.2321	0.0295	0.0471	3.61e-15	rs7252764	14736	exposure	TRUE	reported	uB97Yn	textfile	0.00418317559908553	61.8938220028627
520	A	G	0.3017	0.0521	0.0169	7.01e-09	rs149462828	14288	exposure	TRUE	reported	uB97Yn	textfile	0.00234145415712973	33.528519580309
524	T	C	0.2834	0.0437	0.9662	8.87e-11	rs78027839	13224	exposure	TRUE	reported	uB97Yn	textfile	0.00317026060175949	42.0504967094665
529	T	C	0.5229	0.0496	0.0158	5.51e-26	rs140028746	14288	exposure	TRUE	reported	uB97Yn	textfile	0.00771857892072892	111.125348231955
558	A	G	0.3748	0.0555	0.9846	1.45e-11	rs62125151	14288	exposure	TRUE	reported	uB97Yn	textfile	0.00318168927240076	45.5986938204813
562	A	G	0.4747	0.0808	0.0099	4.23e-09	rs147164700	9731	exposure	TRUE	reported	uB97Yn	textfile	0.00353443958572336	34.5085310476827
604	A	G	0.111	0.0216	0.1691	2.76e-07	rs7260355	10474	exposure	TRUE	reported	uB97Yn	textfile	0.00251496690053716	26.4031363965327
709	T	C	-0.3943	0.0541	0.0176	3.14e-13	rs74176259	14288	exposure	TRUE	reported	uB97Yn	textfile	0.00370404241023517	53.1126814974073
777	T	C	0.3919	0.0123	0.3275	1e-200	rs759817	14288	exposure	TRUE	reported	uB97Yn	textfile	0.0663374540598704	1015.03147236676
1042	T	C	0.3931	0.0118	0.4348	1e-200	rs55755237	14288	exposure	TRUE	reported	uB97Yn	textfile	0.0720748238261495	1109.6378885052
1154	T	C	0.2486	0.0114	0.5589	1.99e-105	rs7254691	14724	exposure	TRUE	reported	uB97Yn	textfile	0.0312868564439515	475.481419480919
1358	C	G	0.2004	0.0147	0.7192	2.56e-42	rs61443840	12404	exposure	TRUE	reported	uB97Yn	textfile	0.0147618312260977	185.819263471995
1362	T	C	0.2138	0.0198	0.1129	3.52e-27	rs62123269	14288	exposure	TRUE	reported	uB97Yn	textfile	0.0080943863153907	116.58004683744
1386	A	C	-0.0738	0.0123	0.652	1.97e-09	rs11260062	14735	exposure	TRUE	reported	uB97Yn	textfile	0.00243720804278654	35.9951136749237
1451	A	G	0.2454	0.0423	0.024	6.58e-09	rs113408786	14718	exposure	TRUE	reported	uB97Yn	textfile	0.00228153739976709	33.6518824032481
1452	T	C	-0.1048	0.0212	0.1035	7.68e-07	rs61345716	14288	exposure	TRUE	reported	uB97Yn	textfile	0.00170740775784558	24.4337455953648
1483	A	G	-0.0663	0.0128	0.4596	2.22e-07	rs11666229	14288	exposure	TRUE	reported	uB97Yn	textfile	0.00187422164057372	26.8254071157697
1500	A	G	-0.1009	0.0185	0.1176	4.92e-08	rs12611321	14736	exposure	TRUE	reported	uB97Yn	textfile	0.00201457509854293	29.7426683409354
1792	C	G	-0.3279	0.0114	0.4445	6.2e-182	rs516316	14734	exposure	TRUE	reported	uB97Yn	textfile	0.0531651101475287	827.206951378217
2068	T	C	0.1027	0.0206	0.0997	6.18e-07	rs62128046	14288	exposure	TRUE	reported	uB97Yn	textfile	0.00173652159151287	24.8511019314297
