# Supplementary material for: Evidence supported by Mendelian randomization: impact on inflammatory factors in knee osteoarthritis
Source: Front Med (Lausanne). 2024 May 28;11:1382836. doi: 10.3389/fmed.2024.1382836 (PMC11165061; doi:10.3389/fmed.2024.1382836)
Supplement: Supplementary file 1 [file Data_Sheet_1.ZIP › data/GCST90274769_5e6/769.table.MR-PRESSO_Outlier.csv]

	RSSobs	Pvalue
1	0.000131617733435026	1
2	0.0007784174792438	1
3	0.00219773697020493	1
4	0.00204396245016562	1
5	0.116855002045343	0.063
6	0.000475741109148713	1
7	0.00394064455811197	0.966
8	7.50927507544105e-08	1
9	0.00306644494816159	1
11	1.68227785262589e-05	1
12	0.105149956452985	0.63
14	6.8089914383315e-05	1
15	6.69819642330413e-05	1
16	8.94803401591332e-08	1
17	0.0357242745522961	1
18	1.48547540890366e-05	1
19	0.00415131740970984	1
20	0.000127833584522349	1
21	0.0300397405856156	0.546
22	0.000634757024394195	1
23	0.0117707559747173	1
