# Supplementary material for: Evidence supported by Mendelian randomization: impact on inflammatory factors in knee osteoarthritis
Source: Front Med (Lausanne). 2024 May 28;11:1382836. doi: 10.3389/fmed.2024.1382836 (PMC11165061; doi:10.3389/fmed.2024.1382836)
Supplement: Supplementary file 1 [file Data_Sheet_1.ZIP › data/GCST90274769_5e6/769.table.MRresult.csv]

id.exposure	id.outcome	outcome	exposure	method	nsnp	b	se	pval	lo_ci	up_ci	or	or_lci95	or_uci95
MAfpPp	KRo9Qs	outcome	exposure	MR Egger	21	0.176684686221337	0.298216648853902	0.560521005932378	-0.407819945532311	0.761189317974984	1.19325478412766	0.665098622020278	2.14082082371257
MAfpPp	KRo9Qs	outcome	exposure	Weighted median	21	0.0200613079716254	0.164710145164145	0.90305927820321	-0.302770576550098	0.342893192493349	1.0202638884189	0.738768567762879	1.40901826016204
MAfpPp	KRo9Qs	outcome	exposure	Inverse variance weighted	21	0.0500929094147663	0.138288182700909	0.717175942873591	-0.220951928679015	0.321137747508548	1.05136877389586	0.801755220796411	1.37869547968178
MAfpPp	KRo9Qs	outcome	exposure	Simple mode	21	-0.0344828374457944	0.270599856415455	0.899871754711697	-0.564858556020086	0.495892881128497	0.966104920372272	0.568440543564411	1.64196366310341
MAfpPp	KRo9Qs	outcome	exposure	Weighted mode	21	-0.0041705377787955	0.268377267831671	0.98775548422697	-0.530189982728871	0.52184890717128	0.99583814683652	0.588493155521704	1.68514043942559
