# Supplementary material for: Evidence supported by Mendelian randomization: impact on inflammatory factors in knee osteoarthritis
Source: Front Med (Lausanne). 2024 May 28;11:1382836. doi: 10.3389/fmed.2024.1382836 (PMC11165061; doi:10.3389/fmed.2024.1382836)
Supplement: Supplementary file 1 [file Data_Sheet_1.ZIP › data/GCST90274769_5e6/GCST90274769_exp_merged.csv]

	SNP	V1.x	effect_allele.exposure	other_allele.exposure	beta.exposure	se.exposure	eaf.exposure	pval.exposure	samplesize.exposure	exposure	mr_keep.exposure	pval_origin.exposure	id.exposure	data_source.exposure	R2	F	V1.y	chromosome	base_pair_location	effect_allele	other_allele	N	effect_allele_frequency	T	SE_T	P_noSPA	beta	standard_error	p_value	CONVERGE
1	rs10736168	198	A	C	-0.1171	0.0256	0.0559	4.78e-06	14286	exposure	TRUE	reported	MAfpPp	textfile	0.00146247215246769	20.9205479446319	7457991	10	83766645	A	C	454043	0.0533198	1.15171	14.9128	0.938441	0.00517874	0.0670565	0.938441	1
2	rs112641086	119	T	C	-0.1056	0.0198	0.0895	9.64e-08	14731	exposure	TRUE	reported	MAfpPp	textfile	0.00192720292091693	28.4405825960371	1770308	2	207076122	T	C	454299	0.0809841	-10.4643	18.0994	0.563157	-0.0319435	0.0552504	0.563157	1
3	rs116782490	155	A	C	0.2298	0.0488	0.9815	2.49e-06	12633	exposure	TRUE	reported	MAfpPp	textfile	0.00175223461407213	22.1713247730522	4008772	5	84924989	C	A	453046	0.0127537	1.85369	7.41619	0.802625	0.0337035	0.13484	0.802625	1
4	rs139902	245	A	C	0.0684	0.0121	0.3659	1.58e-08	14285	exposure	TRUE	reported	MAfpPp	textfile	0.00223198256079	31.9507203664261	11769100	22	38406782	A	C	452096	0.368215	-39.9881	31.9631	0.210908	-0.0391411	0.0312861	0.210908	1
5	rs143400203	168	T	C	0.1812	0.0392	0.0244	3.79e-06	14722	exposure	TRUE	reported	MAfpPp	textfile	0.00144926423650921	21.3641318336261	5724840	7	115560778	T	C	455230	0.0175351	25.6971	8.6854	0.00308984	0.340647	0.115606	0.00321256	1
6	rs1514964	1	T	C	-0.1263	0.0264	0.9486	1.72e-06	14734	exposure	TRUE	reported	MAfpPp	textfile	0.00155097243821844	22.8844190630655	257831	1	64836646	C	T	451929	0.042645	-2.63218	13.3704	0.843932	-0.0147241	0.0747923	0.843932	1
7	rs2477954	206	T	C	-0.058	0.012	0.6211	1.34e-06	14286	exposure	TRUE	reported	MAfpPp	textfile	0.00163257541197779	23.3578406209654	7487562	10	90264140	C	T	453201	0.376333	64.9414	32.1011	0.0430702	0.0630205	0.0311623	0.0431419	1
8	rs2631360	163	A	G	0.0597	0.0128	0.5481	3.1e-06	11780	exposure	TRUE	reported	MAfpPp	textfile	0.00184324126432628	21.7497857137528	4217054	5	131707429	G	A	455686	0.481067	-3.58977	33.2276	0.913967	-0.00325139	0.0300955	0.913967	1
9	rs2866626	130	C	G	-0.0597	0.0121	0.6079	8.06e-07	14285	exposure	TRUE	reported	MAfpPp	textfile	0.00170121115251883	24.3398060409133	3250982	4	102569209	G	C	434271	0.374498	-49.0558	31.3172	0.117252	-0.0500177	0.0319313	0.117252	1
10	rs291084	54	C	G	0.0638	0.0111	0.5279	9.04e-09	14726	exposure	TRUE	reported	MAfpPp	textfile	0.00223839841703498	33.0321173315693	732618	1	207095623	G	C	452923	0.463258	-20.298	33.0007	0.538502	-0.0186384	0.0303024	0.538502	1
11	rs4866742	146	T	C	0.0702	0.0122	0.4126	8.71e-09	12829	exposure	TRUE	reported	MAfpPp	textfile	0.00257420041115832	33.1044862560593	3852641	5	43405459	T	C	440988	0.395269	-0.339668	31.9589	0.99152	-0.000332562	0.0312902	0.99152	1
12	rs546951873	221	A	G	0.3427	0.0672	0.0122	3.4e-07	11273	exposure	TRUE	reported	MAfpPp	textfile	0.00230170354406287	26.0023503470805	8512592	12	55558442	A	G	450314	0.00973321	13.6482	6.51424	0.0361584	0.321625	0.15333	0.0359407	1
13	rs55843637	231	C	G	0.0549	0.0119	0.5287	3.96e-06	14286	exposure	TRUE	reported	MAfpPp	textfile	0.00148762535490963	21.2808985738229	10665960	18	1508223	G	C	435143	0.456295	-15.7784	32.334	0.625564	-0.0150918	0.0309272	0.625564	1
14	rs6580980	213	A	G	-0.0688	0.0118	0.4015	5.53e-09	14285	exposure	TRUE	reported	MAfpPp	textfile	0.00237410722455779	33.9900695580599	8508486	12	54692061	A	G	450670	0.43433	-12.009	32.7667	0.713992	-0.0111852	0.0305188	0.713992	1
15	rs6671688	3	T	C	0.0534	0.0116	0.5411	4.16e-06	14286	exposure	TRUE	reported	MAfpPp	textfile	0.00148119466206441	21.1887692448291	515445	1	154994265	C	T	446819	0.419411	-11.1353	32.4755	0.731686	-0.0105582	0.0307924	0.731686	1
16	rs686952	82	A	C	0.0615	0.0124	0.3058	7.06e-07	14285	exposure	TRUE	reported	MAfpPp	textfile	0.00171901400837912	24.5949561558463	1389969	2	111919346	A	C	456348	0.289882	3.06309	30.1607	0.919107	0.00336726	0.0331557	0.919107	1
17	rs71363004	233	C	G	0.2181	0.0466	0.9802	2.87e-06	11982	exposure	TRUE	reported	MAfpPp	textfile	0.00182480707009803	21.9011540805839	10969783	18	74179338	G	C	451998	0.0220643	15.9685	9.76077	0.101842	0.167608	0.102451	0.101842	1
18	rs73000929	212	A	G	-0.1935	0.0355	0.0347	5.02e-08	14734	exposure	TRUE	reported	MAfpPp	textfile	0.00201237874470451	29.7061436791138	8186258	11	113953622	A	G	456348	0.036997	-2.11421	12.6242	0.866998	-0.0132659	0.0792127	0.866998	1
19	rs76291845	81	A	G	0.2696	0.0542	0.9859	6.55e-07	14244	exposure	TRUE	reported	MAfpPp	textfile	0.00173402560554806	24.7388905438715	1389884	2	111889358	G	A	456348	0.013424	2.76228	7.61762	0.716891	0.0476023	0.131275	0.716891	1
20	rs7661151	131	T	C	0.0531	0.0116	0.6323	4.7e-06	14730	exposure	TRUE	reported	MAfpPp	textfile	0.0014205382961554	20.9514503633779	3481180	4	157065076	C	T	456348	0.368596	8.49987	32.1088	0.791225	0.00824447	0.0311441	0.791225	1
21	rs77569365	223	T	G	0.129	0.0282	0.9561	4.77e-06	14734	exposure	TRUE	reported	MAfpPp	textfile	0.00141822186058374	20.922917789516	9222769	13	106647340	G	T	456135	0.0426803	28.9468	13.4298	0.0311289	0.160496	0.0744611	0.031128	1
22	rs78552613	208	T	C	-0.1844	0.0395	0.0271	3.04e-06	14734	exposure	TRUE	reported	MAfpPp	textfile	0.00147694754868842	21.7905748233476	7550439	10	105492625	T	C	456348	0.0299629	1.88632	11.3651	0.868176	0.014604	0.087989	0.868176	1
23	rs78843608	157	A	G	-0.1684	0.0323	0.0376	1.85e-07	14725	exposure	TRUE	reported	MAfpPp	textfile	0.00184256523246527	27.1781654603456	4077985	5	102824347	A	G	448983	0.0390182	-17.989	12.7407	0.15797	-0.110821	0.0784887	0.15797	1
