# Supplementary material for: Evidence supported by Mendelian randomization: impact on inflammatory factors in knee osteoarthritis
Source: Front Med (Lausanne). 2024 May 28;11:1382836. doi: 10.3389/fmed.2024.1382836 (PMC11165061; doi:10.3389/fmed.2024.1382836)
Supplement: Supplementary file 1 [file Data_Sheet_1.ZIP › data/GCST90274769_5e6/GCST90274769_outTab.csv]

	SNP	effect_allele.exposure	other_allele.exposure	effect_allele.outcome	other_allele.outcome	beta.exposure	beta.outcome	eaf.exposure	eaf.outcome	remove	palindromic	ambiguous	id.outcome	se.outcome	pval.outcome	outcome	mr_keep.outcome	pval_origin.outcome	data_source.outcome	V1	se.exposure	pval.exposure	samplesize.exposure	exposure	mr_keep.exposure	pval_origin.exposure	id.exposure	data_source.exposure	R2	F	action	mr_keep	samplesize.outcome
1	rs10736168	A	C	A	C	-0.1171	0.00517874	0.0559	0.0533198	FALSE	FALSE	FALSE	KRo9Qs	0.0670565	0.938441	outcome	TRUE	reported	textfile	198	0.0256	4.78e-06	14286	exposure	TRUE	reported	MAfpPp	textfile	0.00146247215246769	20.9205479446319	2	TRUE	NA
2	rs112641086	T	C	T	C	-0.1056	-0.0319435	0.0895	0.0809841	FALSE	FALSE	FALSE	KRo9Qs	0.0552504	0.563157	outcome	TRUE	reported	textfile	119	0.0198	9.64e-08	14731	exposure	TRUE	reported	MAfpPp	textfile	0.00192720292091693	28.4405825960371	2	TRUE	NA
3	rs116782490	A	C	A	C	0.2298	-0.0337035	0.9815	0.9872463	FALSE	FALSE	FALSE	KRo9Qs	0.13484	0.802625	outcome	TRUE	reported	textfile	155	0.0488	2.49e-06	12633	exposure	TRUE	reported	MAfpPp	textfile	0.00175223461407213	22.1713247730522	2	TRUE	NA
4	rs139902	A	C	A	C	0.0684	-0.0391411	0.3659	0.368215	FALSE	FALSE	FALSE	KRo9Qs	0.0312861	0.210908	outcome	TRUE	reported	textfile	245	0.0121	1.58e-08	14285	exposure	TRUE	reported	MAfpPp	textfile	0.00223198256079	31.9507203664261	2	TRUE	NA
5	rs143400203	T	C	T	C	0.1812	0.340647	0.0244	0.0175351	FALSE	FALSE	FALSE	KRo9Qs	0.115606	0.00321256	outcome	TRUE	reported	textfile	168	0.0392	3.79e-06	14722	exposure	TRUE	reported	MAfpPp	textfile	0.00144926423650921	21.3641318336261	2	TRUE	NA
6	rs1514964	T	C	T	C	-0.1263	0.0147241	0.9486	0.957355	FALSE	FALSE	FALSE	KRo9Qs	0.0747923	0.843932	outcome	TRUE	reported	textfile	1	0.0264	1.72e-06	14734	exposure	TRUE	reported	MAfpPp	textfile	0.00155097243821844	22.8844190630655	2	TRUE	NA
7	rs2477954	T	C	T	C	-0.058	-0.0630205	0.6211	0.623667	FALSE	FALSE	FALSE	KRo9Qs	0.0311623	0.0431419	outcome	TRUE	reported	textfile	206	0.012	1.34e-06	14286	exposure	TRUE	reported	MAfpPp	textfile	0.00163257541197779	23.3578406209654	2	TRUE	NA
8	rs2631360	A	G	A	G	0.0597	0.00325139	0.5481	0.518933	FALSE	FALSE	FALSE	KRo9Qs	0.0300955	0.913967	outcome	TRUE	reported	textfile	163	0.0128	3.1e-06	11780	exposure	TRUE	reported	MAfpPp	textfile	0.00184324126432628	21.7497857137528	2	TRUE	NA
9	rs2866626	C	G	C	G	-0.0597	0.0500177	0.6079	0.625502	FALSE	TRUE	FALSE	KRo9Qs	0.0319313	0.117252	outcome	TRUE	reported	textfile	130	0.0121	8.06e-07	14285	exposure	TRUE	reported	MAfpPp	textfile	0.00170121115251883	24.3398060409133	2	TRUE	NA
11	rs4866742	T	C	T	C	0.0702	-0.000332562	0.4126	0.395269	FALSE	FALSE	FALSE	KRo9Qs	0.0312902	0.99152	outcome	TRUE	reported	textfile	146	0.0122	8.71e-09	12829	exposure	TRUE	reported	MAfpPp	textfile	0.00257420041115832	33.1044862560593	2	TRUE	NA
12	rs546951873	A	G	A	G	0.3427	0.321625	0.0122	0.00973321	FALSE	FALSE	FALSE	KRo9Qs	0.15333	0.0359407	outcome	TRUE	reported	textfile	221	0.0672	3.4e-07	11273	exposure	TRUE	reported	MAfpPp	textfile	0.00230170354406287	26.0023503470805	2	TRUE	NA
14	rs6580980	A	G	A	G	-0.0688	-0.0111852	0.4015	0.43433	FALSE	FALSE	FALSE	KRo9Qs	0.0305188	0.713992	outcome	TRUE	reported	textfile	213	0.0118	5.53e-09	14285	exposure	TRUE	reported	MAfpPp	textfile	0.00237410722455779	33.9900695580599	2	TRUE	NA
15	rs6671688	T	C	T	C	0.0534	0.0105582	0.5411	0.580589	FALSE	FALSE	FALSE	KRo9Qs	0.0307924	0.731686	outcome	TRUE	reported	textfile	3	0.0116	4.16e-06	14286	exposure	TRUE	reported	MAfpPp	textfile	0.00148119466206441	21.1887692448291	2	TRUE	NA
16	rs686952	A	C	A	C	0.0615	0.00336726	0.3058	0.289882	FALSE	FALSE	FALSE	KRo9Qs	0.0331557	0.919107	outcome	TRUE	reported	textfile	82	0.0124	7.06e-07	14285	exposure	TRUE	reported	MAfpPp	textfile	0.00171901400837912	24.5949561558463	2	TRUE	NA
17	rs71363004	C	G	C	G	0.2181	-0.167608	0.9802	0.9779357	FALSE	TRUE	FALSE	KRo9Qs	0.102451	0.101842	outcome	TRUE	reported	textfile	233	0.0466	2.87e-06	11982	exposure	TRUE	reported	MAfpPp	textfile	0.00182480707009803	21.9011540805839	2	TRUE	NA
18	rs73000929	A	G	A	G	-0.1935	-0.0132659	0.0347	0.036997	FALSE	FALSE	FALSE	KRo9Qs	0.0792127	0.866998	outcome	TRUE	reported	textfile	212	0.0355	5.02e-08	14734	exposure	TRUE	reported	MAfpPp	textfile	0.00201237874470451	29.7061436791138	2	TRUE	NA
19	rs76291845	A	G	A	G	0.2696	-0.0476023	0.9859	0.986576	FALSE	FALSE	FALSE	KRo9Qs	0.131275	0.716891	outcome	TRUE	reported	textfile	81	0.0542	6.55e-07	14244	exposure	TRUE	reported	MAfpPp	textfile	0.00173402560554806	24.7388905438715	2	TRUE	NA
20	rs7661151	T	C	T	C	0.0531	-0.00824447	0.6323	0.631404	FALSE	FALSE	FALSE	KRo9Qs	0.0311441	0.791225	outcome	TRUE	reported	textfile	131	0.0116	4.7e-06	14730	exposure	TRUE	reported	MAfpPp	textfile	0.0014205382961554	20.9514503633779	2	TRUE	NA
21	rs77569365	T	G	T	G	0.129	-0.160496	0.9561	0.9573197	FALSE	FALSE	FALSE	KRo9Qs	0.0744611	0.031128	outcome	TRUE	reported	textfile	223	0.0282	4.77e-06	14734	exposure	TRUE	reported	MAfpPp	textfile	0.00141822186058374	20.922917789516	2	TRUE	NA
22	rs78552613	T	C	T	C	-0.1844	0.014604	0.0271	0.0299629	FALSE	FALSE	FALSE	KRo9Qs	0.087989	0.868176	outcome	TRUE	reported	textfile	208	0.0395	3.04e-06	14734	exposure	TRUE	reported	MAfpPp	textfile	0.00147694754868842	21.7905748233476	2	TRUE	NA
23	rs78843608	A	G	A	G	-0.1684	-0.110821	0.0376	0.0390182	FALSE	FALSE	FALSE	KRo9Qs	0.0784887	0.15797	outcome	TRUE	reported	textfile	157	0.0323	1.85e-07	14725	exposure	TRUE	reported	MAfpPp	textfile	0.00184256523246527	27.1781654603456	2	TRUE	NA
