# Supplementary material for: Evidence supported by Mendelian randomization: impact on inflammatory factors in knee osteoarthritis
Source: Front Med (Lausanne). 2024 May 28;11:1382836. doi: 10.3389/fmed.2024.1382836 (PMC11165061; doi:10.3389/fmed.2024.1382836)
Supplement: Supplementary file 1 [file Data_Sheet_1.ZIP › data/GCST90274769_5e6/GCST90274769_output.csv]

	id.exposure	id.outcome	outcome	exposure	method	nsnp	b	se	pval
1	MAfpPp	KRo9Qs	outcome	exposure	MR Egger	21	0.176684686221337	0.298216648853902	0.560521005932378
2	MAfpPp	KRo9Qs	outcome	exposure	Weighted median	21	0.0200613079716254	0.160750504526578	0.900683635732508
3	MAfpPp	KRo9Qs	outcome	exposure	Inverse variance weighted	21	0.0500929094147663	0.138288182700909	0.717175942873591
4	MAfpPp	KRo9Qs	outcome	exposure	Simple mode	21	-0.0344828374457944	0.271782170631801	0.900304882547288
5	MAfpPp	KRo9Qs	outcome	exposure	Weighted mode	21	-0.0041705377787955	0.262282141820227	0.987470961091464
