# Supplementary material for: Evidence supported by Mendelian randomization: impact on inflammatory factors in knee osteoarthritis
Source: Front Med (Lausanne). 2024 May 28;11:1382836. doi: 10.3389/fmed.2024.1382836 (PMC11165061; doi:10.3389/fmed.2024.1382836)
Supplement: Supplementary file 2 [file Data_Sheet_2.ZIP]

Archive with 58 entries (54 files):
- ADA_TNF_TSMR/
- ADA_TNF_TSMR/ada_5e6.csv
- ADA_TNF_TSMR/ada_5e6_clumped_online.csv
- ADA_TNF_TSMR/ada_tnf.MRresult.csv
- ADA_TNF_TSMR/ada_tnf.forest.pdf
- ADA_TNF_TSMR/ada_tnf.funnel_plot.pdf
- ADA_TNF_TSMR/ada_tnf.leaveoneout.pdf
- ADA_TNF_TSMR/ada_tnf.scatter_plot.pdf
- ADA_TNF_TSMR/ada_tnf.table.heterogeneity.csv
- ADA_TNF_TSMR/ada_tnf.table.pleiotropy.csv
- ADA_TNF_TSMR/ada_tnf_MR.SNP.csv
- ADA_TNF_TSMR/ada_tnf_SNP_harmonised.csv
- ADA_TNF_TSMR/ada_tnf_merged_data.csv
- ADA_TNF_TSMR/preMR_ada_tnf_outcome.csv
- ADA_TNF_TSMR/table.MR-PRESSO_Global.csv
- ADA_TNF_TSMR/table.MR-PRESSO_Outlier.csv
- KOA_ADA_TSMR/
- KOA_ADA_TSMR/koa_5e6.csv
- KOA_ADA_TSMR/koa_5e6_clumped_online.csv
- KOA_ADA_TSMR/koa_ada.MRresult.csv
- KOA_ADA_TSMR/koa_ada_MR.SNP.csv
- KOA_ADA_TSMR/koa_ada_SNP_harmonised.csv
- KOA_ADA_TSMR/koa_ada_merged_data.csv
- KOA_ADA_TSMR/preMR_koa_ada_outcome.csv
- KOA_ADA_TSMR/table.MR-PRESSO_Global.csv
- KOA_ADA_TSMR/table.MR-PRESSO_Outlier.csv
- KOA_TNF_TSMR/
- KOA_TNF_TSMR/koa_5e6.csv
- KOA_TNF_TSMR/koa_5e6_clumped_online.csv
- KOA_TNF_TSMR/koa_tnf.MRresult.csv
- KOA_TNF_TSMR/koa_tnf.forest.pdf
- KOA_TNF_TSMR/koa_tnf.funnel_plot.pdf
- KOA_TNF_TSMR/koa_tnf.leaveoneout.pdf
- KOA_TNF_TSMR/koa_tnf.scatter_plot.pdf
- KOA_TNF_TSMR/koa_tnf.table.heterogeneity.csv
- KOA_TNF_TSMR/koa_tnf.table.pleiotropy.csv
- KOA_TNF_TSMR/koa_tnf_MR.SNP.csv
- KOA_TNF_TSMR/koa_tnf_SNP_harmonised.csv
- KOA_TNF_TSMR/koa_tnf_merged_data.csv
- KOA_TNF_TSMR/preMR_koa_tnf_outcome.csv
- KOA_TNF_TSMR/table.MR-PRESSO_Global.csv
- KOA_TNF_TSMR/table.MR-PRESSO_Outlier.csv
- TNF_CSF_TSMR/
- TNF_CSF_TSMR/preMR_tnf_csf_outcome.csv
- TNF_CSF_TSMR/table.MR-PRESSO_Global.csv
- TNF_CSF_TSMR/table.MR-PRESSO_Outlier.csv
- TNF_CSF_TSMR/tnf_5e6.csv
- TNF_CSF_TSMR/tnf_5e6_clumped_online.csv
- TNF_CSF_TSMR/tnf_csf.MRresult.csv
- TNF_CSF_TSMR/tnf_csf.forest.pdf
- TNF_CSF_TSMR/tnf_csf.funnel_plot.pdf
- TNF_CSF_TSMR/tnf_csf.leaveoneout.pdf
- TNF_CSF_TSMR/tnf_csf.scatter_plot.pdf
- TNF_CSF_TSMR/tnf_csf.table.heterogeneity.csv
- TNF_CSF_TSMR/tnf_csf.table.pleiotropy.csv
- TNF_CSF_TSMR/tnf_csf_MR.SNP.csv
- TNF_CSF_TSMR/tnf_csf_SNP_harmonised.csv
- TNF_CSF_TSMR/tnf_csf_merged_data.csv
