# Supplementary material for: Evidence supported by Mendelian randomization: impact on inflammatory factors in knee osteoarthritis
Source: Front Med (Lausanne). 2024 May 28;11:1382836. doi: 10.3389/fmed.2024.1382836 (PMC11165061; doi:10.3389/fmed.2024.1382836)
Supplement: Supplementary file 2 [file Data_Sheet_2.ZIP › ADA_TNF_TSMR/ada_5e6.csv]

	chromosome	base_pair_location	effect_allele	other_allele	beta	standard_error	effect_allele_frequency	p_value	variant_id	rsid	n
1	1	57338222	T	C	-0.1343	0.0292	0.9547	4.24e-06	1_57338222_T_C	rs76570168	14716
2	1	57341625	A	G	-0.1344	0.0292	0.9548	4.17e-06	1_57341625_A_G	rs78799136	14716
3	1	57346414	A	C	0.1365	0.0292	0.0462	2.94e-06	1_57346414_A_C	rs78967468	14715
4	1	57347966	C	G	-0.1347	0.0293	0.9546	4.28e-06	1_57347966_C_G	rs75661113	14715
5	1	57353848	A	G	0.139	0.0293	0.0462	2.1e-06	1_57353848_A_G	rs115657851	14715
6	1	150902178	A	G	0.3552	0.077	0.9905	3.97e-06	1_150902178_A_G	rs75492374	11139
7	1	204667577	T	C	0.1673	0.0358	0.0316	2.97e-06	1_204667577_T_C	rs541944924	14080
8	2	50544254	A	G	-1.2665	0.2713	0.0014	3.04e-06	2_50544254_A_G	rs542141419	6780
9	2	144650434	T	C	0.2044	0.044	0.0243	3.39e-06	2_144650434_T_C	rs111478357	13801
10	3	42489955	A	C	0.6042	0.1312	0.0057	4.12e-06	3_42489955_A_C	rs117017708	9813
11	3	107840436	T	C	0.6857	0.1472	0.0054	3.19e-06	3_107840436_T_C	rs182202165	8100
12	3	144047281	A	G	0.3412	0.0742	0.0105	4.26e-06	3_144047281_A_G	rs72999945	12305
13	4	5801734	T	C	-0.0925	0.0199	0.905	3.35e-06	4_5801734_T_C	rs10024178	14716
14	4	5802093	A	C	-0.092	0.0198	0.9038	3.38e-06	4_5802093_A_C	rs10022236	14716
15	4	5804270	A	T	0.0905	0.0196	0.0973	3.89e-06	4_5804270_A_T	rs114351305	14716
16	4	75665562	A	T	0.2754	0.0584	0.9857	2.41e-06	4_75665562_A_T	rs189104742	14729
17	4	117570202	T	C	-0.5595	0.1031	0.9928	5.74e-08	4_117570202_T_C	rs113459525	8710
18	4	124571895	T	C	0.1281	0.0258	0.9456	6.87e-07	4_124571895_T_C	rs62319741	14733
19	4	124581262	A	G	-0.1228	0.0257	0.055	1.77e-06	4_124581262_A_G	rs62319742	14730
20	5	158290318	T	G	-0.4018	0.0855	0.0084	2.61e-06	5_158290318_T_G	rs138969712	10206
21	6	15798483	T	C	-1.1017	0.2356	0.0016	2.92e-06	6_15798483_T_C	rs547933134	6664
22	7	22799994	T	C	0.0609	0.0129	0.7257	2.35e-06	7_22799994_T_C	rs35828931	14720
23	7	22805608	A	G	-0.0592	0.0122	0.3435	1.22e-06	7_22805608_A_G	rs7793526	14732
24	7	22807473	T	C	-0.0583	0.0122	0.343	1.76e-06	7_22807473_T_C	rs1608555	14733
25	7	22807634	A	G	0.0598	0.0122	0.656	9.5e-07	7_22807634_A_G	rs1608554	14733
26	7	22807877	A	T	0.0597	0.0122	0.6578	9.91e-07	7_22807877_A_T	rs7787532	14732
27	7	80678923	T	C	0.0562	0.0122	0.5989	4.09e-06	7_80678923_T_C	rs2527856	14288
28	7	80681949	A	T	-0.0562	0.0122	0.4024	4.09e-06	7_80681949_A_T	rs1636592	14288
29	10	8502517	A	T	0.5548	0.1204	0.0104	4.07e-06	10_8502517_A_T	rs4749761	6862
30	10	29138142	T	TA	-0.0857	0.0181	0.7309	2.19e-06	10_29138142_T_TA	rs10712466	10894
31	10	120129417	A	T	0.4204	0.0914	0.0108	4.23e-06	10_120129417_A_T	rs181006884	10795
32	10	120219385	T	C	-0.2963	0.0636	0.9841	3.18e-06	10_120219385_T_C	rs79750029	12591
33	10	120225780	T	C	0.2903	0.0634	0.0163	4.68e-06	10_120225780_T_C	rs191589100	12591
34	12	24509951	T	C	-0.8328	0.1763	0.997	2.32e-06	12_24509951_T_C	rs571305416	6744
35	12	65118323	C	G	-0.0551	0.0119	0.5267	3.65e-06	12_65118323_C_G	rs2620728	14288
36	12	65124214	CA	C	-0.0713	0.0148	0.4053	1.45e-06	12_65124214_CA_C	rs35692874	10894
37	15	81731168	A	G	0.3873	0.0799	0.9886	1.25e-06	15_81731168_A_G	rs142439763	10941
38	15	100539344	A	G	-0.9632	0.2031	0.0036	2.11e-06	15_100539344_A_G	rs368609751	6664
39	18	917376	A	T	0.3494	0.0754	0.0125	3.59e-06	18_917376_A_T	rs117645472	11095
40	19	10840511	A	G	-0.3223	0.0694	0.988	3.42e-06	19_10840511_A_G	rs184295516	10746
41	20	42704124	A	G	0.3403	0.0572	0.0138	2.69e-09	20_42704124_A_G	rs112732862	13386
42	20	42721726	A	G	0.319	0.0642	0.0101	6.74e-07	20_42721726_A_G	rs117761694	14288
43	20	42723570	A	G	0.3574	0.0663	0.0095	7.02e-08	20_42723570_A_G	rs181740610	14288
44	20	42754029	A	G	0.1664	0.0322	0.0361	2.37e-07	20_42754029_A_G	rs111810253	14736
45	20	42763802	T	C	0.2062	0.0339	0.0323	1.18e-09	20_42763802_T_C	rs78428006	14733
46	20	42808337	A	T	-0.5921	0.0812	0.9905	3.06e-13	20_42808337_A_T	rs112488733	10435
47	20	42813809	A	G	0.5756	0.0979	0.0072	4.12e-09	20_42813809_A_G	rs181993699	9304
48	20	42849300	A	G	-0.0696	0.0121	0.5254	8.82e-09	20_42849300_A_G	rs4812802	14288
49	20	42852948	A	G	-0.2089	0.0319	0.9641	5.81e-11	20_42852948_A_G	rs6073378	14732
50	20	42856671	T	C	0.0742	0.0161	0.8472	4.05e-06	20_42856671_T_C	rs6065711	14733
51	20	42857490	A	C	0.1613	0.0299	0.0462	6.87e-08	20_42857490_A_C	rs78491189	12842
52	20	42857494	A	C	0.2139	0.0345	0.0347	5.65e-10	20_42857494_A_C	rs186107669	12845
53	20	42859125	A	G	-0.0765	0.0166	0.1519	4.06e-06	20_42859125_A_G	rs35711576	13867
54	20	42859157	A	G	-0.073	0.0158	0.1607	3.83e-06	20_42859157_A_G	rs73613467	14730
55	20	42862010	T	G	-0.0744	0.0161	0.1519	3.82e-06	20_42862010_T_G	rs6031469	14735
56	20	42888180	T	G	-0.0733	0.016	0.1534	4.62e-06	20_42888180_T_G	rs6073387	14729
57	20	42888615	A	C	-0.1769	0.0327	0.9664	6.31e-08	20_42888615_A_C	rs77598602	14736
58	20	42896424	T	C	-0.0655	0.0128	0.3172	3.1e-07	20_42896424_T_C	rs6031491	14288
59	20	42905920	T	G	-0.2036	0.0319	0.9642	1.74e-10	20_42905920_T_G	rs6073391	14732
60	20	42909998	CA	C	-0.0877	0.0147	0.3845	2.43e-09	20_42909998_CA_C	rs34600504	10894
61	20	42928868	A	G	-0.2025	0.032	0.964	2.48e-10	20_42928868_A_G	rs117077082	14732
62	20	42929520	A	T	-0.1626	0.0353	0.969	4.1e-06	20_42929520_A_T	rs62206054	14733
63	20	42939693	T	C	0.3247	0.0559	0.0156	6.3e-09	20_42939693_T_C	rs148377517	12935
64	20	42956018	A	T	0.0761	0.0157	0.1743	1.25e-06	20_42956018_A_T	rs75457172	14288
65	20	42959246	A	G	0.0766	0.0158	0.1738	1.25e-06	20_42959246_A_G	rs4812820	14288
66	20	42959645	A	G	-0.0756	0.0158	0.8264	1.71e-06	20_42959645_A_G	rs6031525	14288
67	20	42962782	A	G	0.0761	0.0158	0.1736	1.46e-06	20_42962782_A_G	rs4810422	14288
68	20	42964613	A	G	0.0754	0.0157	0.1749	1.57e-06	20_42964613_A_G	rs62206763	14288
69	20	42969798	A	G	-0.0753	0.0157	0.8241	1.62e-06	20_42969798_A_G	rs3761184	14288
70	20	42972311	A	AG	0.6901	0.0852	0.0083	5.51e-16	20_42972311_A_AG	rs566032581	10894
71	20	42978196	A	AAGTG	0.4338	0.073	0.011	2.81e-09	20_42978196_A_AAGTG	rs561640254	9398
72	20	42985355	A	G	-0.0695	0.0137	0.774	3.92e-07	20_42985355_A_G	rs6031546	14736
73	20	42986784	A	T	-0.0699	0.0137	0.7743	3.36e-07	20_42986784_A_T	rs6130593	14736
74	20	42987110	T	C	-0.0699	0.0137	0.7744	3.36e-07	20_42987110_T_C	rs6130594	14736
75	20	42987535	T	C	-0.0681	0.0138	0.7744	8.02e-07	20_42987535_T_C	rs6031548	14728
76	20	42987556	T	C	-0.0678	0.0138	0.7752	8.97e-07	20_42987556_T_C	rs6031549	14728
77	20	42987753	A	T	0.0681	0.0138	0.225	8.02e-07	20_42987753_A_T	rs6130595	14728
78	20	42987841	T	C	-0.0682	0.0138	0.775	7.73e-07	20_42987841_T_C	rs17755638	14728
79	20	42988317	T	C	0.0683	0.0138	0.225	7.45e-07	20_42988317_T_C	rs6124636	14728
80	20	42988702	T	C	0.0683	0.0138	0.2252	7.45e-07	20_42988702_T_C	rs77980515	14727
81	20	42988823	A	G	0.0685	0.0138	0.2248	6.91e-07	20_42988823_A_G	rs60933713	14728
82	20	42988841	A	G	-0.0686	0.0138	0.7752	6.66e-07	20_42988841_A_G	rs56867530	14727
83	20	42989275	A	G	-0.0685	0.0138	0.7748	6.91e-07	20_42989275_A_G	rs57151412	14728
84	20	42989481	C	G	0.0686	0.0138	0.225	6.66e-07	20_42989481_C_G	rs73109977	14728
85	20	42989672	T	C	0.0687	0.0138	0.2243	6.42e-07	20_42989672_T_C	rs6031550	14728
86	20	42989690	A	G	-0.0689	0.0138	0.7755	5.95e-07	20_42989690_A_G	rs75684081	14728
87	20	42989714	T	C	-0.0702	0.0138	0.774	3.64e-07	20_42989714_T_C	rs6031551	14728
88	20	42989794	A	C	0.0683	0.0138	0.2253	7.45e-07	20_42989794_A_C	rs6031552	14728
89	20	42989969	A	T	0.0689	0.0138	0.2249	5.95e-07	20_42989969_A_T	rs11696298	14728
90	20	42990311	A	C	-0.0683	0.0138	0.7752	7.45e-07	20_42990311_A_C	rs73109981	14728
91	20	42990640	C	G	-0.0686	0.0138	0.7752	6.66e-07	20_42990640_C_G	rs73109984	14728
92	20	42990705	T	C	-0.0692	0.0138	0.7749	5.32e-07	20_42990705_T_C	rs73109988	14728
93	20	42990797	A	C	0.069	0.0138	0.2249	5.73e-07	20_42990797_A_C	rs77417744	14728
94	20	42991427	T	G	-0.0686	0.0138	0.774	6.66e-07	20_42991427_T_G	rs73109991	14727
95	20	42991799	T	C	0.0689	0.0138	0.2245	5.95e-07	20_42991799_T_C	rs6130597	14728
96	20	42992893	T	G	0.0694	0.0138	0.2247	4.93e-07	20_42992893_T_G	rs112271987	14728
97	20	42993173	T	C	0.069	0.0138	0.2255	5.73e-07	20_42993173_T_C	rs140386493	14728
98	20	42993328	T	C	-0.0691	0.0138	0.7752	5.52e-07	20_42993328_T_C	rs113810779	14728
99	20	42993358	T	C	0.0698	0.0138	0.2251	4.24e-07	20_42993358_T_C	rs143314706	14728
100	20	42994389	A	G	0.0771	0.0142	0.2279	5.65e-08	20_42994389_A_G	rs6130598	14288
101	20	42994545	A	G	0.0766	0.0142	0.2276	6.88e-08	20_42994545_A_G	rs11696456	14288
102	20	43015665	A	G	-0.2515	0.0503	0.9797	5.73e-07	20_43015665_A_G	rs111477402	13422
103	20	43017116	T	C	0.374	0.0568	0.0154	4.56e-11	20_43017116_T_C	rs76465483	13422
104	20	43018079	T	C	-0.2174	0.0475	0.0172	4.72e-06	20_43018079_T_C	rs75884226	14736
105	20	43034468	A	G	0.0557	0.0115	0.4182	1.28e-06	20_43034468_A_G	rs2868095	14712
106	20	43035160	C	G	-0.0538	0.0116	0.5827	3.52e-06	20_43035160_C_G	rs3212184	14710
107	20	43044207	T	C	0.1428	0.023	0.079	5.34e-10	20_43044207_T_C	rs3212197	14288
108	20	43049576	A	G	0.2582	0.0524	0.9851	8.33e-07	20_43049576_A_G	rs117113154	14736
109	20	43057480	T	G	-0.0686	0.012	0.3567	1.09e-08	20_43057480_T_G	rs3818247	14733
110	20	43059437	T	C	0.1096	0.021	0.1259	1.8e-07	20_43059437_T_C	rs6130615	11781
111	20	43060671	C	G	0.1889	0.0224	0.0914	3.37e-17	20_43060671_C_G	rs3212211	14288
112	20	43062085	A	C	0.2416	0.0247	0.0669	1.35e-22	20_43062085_A_C	rs112291298	14729
113	20	43062119	A	G	0.0992	0.0154	0.1942	1.18e-10	20_43062119_A_G	rs6103737	14720
114	20	43063057	A	G	0.103	0.0153	0.1962	1.67e-11	20_43063057_A_G	rs73909510	14727
115	20	43064654	A	G	-0.0968	0.0143	0.7551	1.29e-11	20_43064654_A_G	rs12480807	14719
116	20	43064782	A	AC	0.1131	0.0159	0.3033	1.13e-12	20_43064782_A_AC	rs147771964	10894
117	20	43064783	A	C	0.0977	0.015	0.6171	7.35e-11	20_43064783_A_C	rs11905144	10894
118	20	43066559	A	G	0.1341	0.0138	0.4195	2.54e-22	20_43066559_A_G	rs7345026	12205
119	20	43066589	T	TTG	-0.9099	0.048	0.9767	3.92e-80	20_43066589_T_TTG	rs573752279	11334
120	20	43067189	A	T	0.1318	0.0137	0.4002	6.56e-22	20_43067189_A_T	rs6073441	12397
121	20	43067514	C	G	-0.2147	0.0157	0.7604	1.43e-42	20_43067514_C_G	rs6103738	11337
122	20	43068239	A	G	0.2172	0.0157	0.24	1.58e-43	20_43068239_A_G	rs6031606	11337
123	20	43068996	A	G	0.0921	0.012	0.5366	1.65e-14	20_43068996_A_G	rs4812833	14288
124	20	43071504	G	GCGATTGT	-0.2278	0.0175	0.7546	9.78e-39	20_43071504_G_GCGATTGT	rs11472109	8373
125	20	43072509	A	G	-0.1258	0.0139	0.6256	1.42e-19	20_43072509_A_G	rs2868096	11337
126	20	43072676	T	G	-0.2014	0.0149	0.7573	1.25e-41	20_43072676_T_G	rs4812834	11781
127	20	43072706	A	T	0.0785	0.012	0.5603	6.08e-11	20_43072706_A_T	rs4812835	14288
128	20	43072834	T	C	-1.0632	0.0767	0.9911	1.08e-43	20_43072834_T_C	rs183084579	11439
129	20	43073003	A	G	-0.1282	0.0139	0.6282	2.89e-20	20_43073003_A_G	rs4812836	11337
130	20	43073366	T	C	-0.2013	0.0147	0.7478	1.1e-42	20_43073366_T_C	rs6065729	11770
131	20	43074151	A	C	0.1221	0.0139	0.381	1.58e-18	20_43074151_A_C	rs1321825	11337
132	20	43074372	A	C	0.1176	0.0179	0.8744	5.04e-11	20_43074372_A_C	rs1321826	14726
133	20	43075028	A	T	-0.2027	0.0147	0.7478	2.96e-43	20_43075028_A_T	rs911358	11769
134	20	43075161	A	G	-0.1108	0.0178	0.126	4.82e-10	20_43075161_A_G	rs7272694	14736
135	20	43075280	T	C	0.1195	0.0182	0.8797	5.17e-11	20_43075280_T_C	rs7267639	14726
136	20	43075392	A	T	0.2043	0.015	0.2422	3.05e-42	20_43075392_A_T	rs2093247	11779
137	20	43075437	T	C	-0.204	0.0147	0.7482	8.67e-44	20_43075437_T_C	rs2093248	11770
138	20	43076743	T	G	0.3914	0.0587	0.0198	2.6e-11	20_43076743_T_G	rs142094782	13801
139	20	43077520	A	G	-0.1009	0.0181	0.1246	2.48e-08	20_43077520_A_G	rs56115289	14735
140	20	43079788	T	C	-0.1044	0.0213	0.0838	9.52e-07	20_43079788_T_C	rs80003915	14722
141	20	43080076	T	C	0.1052	0.0214	0.9178	8.84e-07	20_43080076_T_C	rs75514715	14726
142	20	43080217	CA	C	0.1082	0.0184	0.2049	4.09e-09	20_43080217_CA_C	rs34697398	10893
143	20	43081164	T	G	0.1526	0.0121	0.3881	1.82e-36	20_43081164_T_G	rs1853150	14287
144	20	43083861	C	G	-0.0998	0.021	0.0842	2.01e-06	20_43083861_C_G	rs78046986	14723
145	20	43084336	T	C	0.8763	0.0449	0.0192	7.92e-85	20_43084336_T_C	rs117371410	14724
146	20	43084963	A	G	0.1533	0.012	0.388	2.26e-37	20_43084963_A_G	rs6093983	14288
147	20	43085027	T	C	0.4299	0.058	0.0188	1.24e-13	20_43085027_T_C	rs139917414	13457
148	20	43086107	A	G	-0.1816	0.034	0.0369	9.23e-08	20_43086107_A_G	rs147706532	14714
149	20	43086395	A	C	0.1154	0.0117	0.4745	6.01e-23	20_43086395_A_C	rs6130620	14288
150	20	43086648	A	G	0.1525	0.012	0.3923	5.32e-37	20_43086648_A_G	rs6073450	14287
151	20	43086992	T	C	-0.0994	0.0114	0.4868	2.8e-18	20_43086992_T_C	rs6031612	14727
152	20	43087760	CA	C	-0.1308	0.0135	0.5126	3.36e-22	20_43087760_CA_C	rs11479024	10894
153	20	43088721	CA	C	-0.1255	0.0135	0.5175	1.45e-20	20_43088721_CA_C	rs11479077	10894
154	20	43089819	A	G	0.154	0.0121	0.3888	4.17e-37	20_43089819_A_G	rs6130621	14288
155	20	43090333	A	G	-1.0907	0.0747	0.9911	2.76e-48	20_43090333_A_G	rs150060689	12305
156	20	43090929	T	TA	-0.133	0.0135	0.5137	6.73e-23	20_43090929_T_TA	rs11482024	10894
157	20	43097021	A	G	0.0997	0.0179	0.8704	2.55e-08	20_43097021_A_G	rs12481475	14288
158	20	43097111	A	G	-0.1953	0.0327	0.0346	2.34e-09	20_43097111_A_G	rs116961251	14727
159	20	43098634	A	G	-0.1936	0.0331	0.0342	4.95e-09	20_43098634_A_G	rs74814163	14724
160	20	43099669	T	C	0.1036	0.0224	0.9273	3.75e-06	20_43099669_T_C	rs6031614	14728
161	20	43101141	A	T	0.1903	0.0322	0.9647	3.42e-09	20_43101141_A_T	rs144044427	14728
162	20	43102233	T	C	-0.1854	0.0326	0.0344	1.29e-08	20_43102233_T_C	rs78160224	14728
163	20	43104378	A	G	-0.16	0.0299	0.0403	8.74e-08	20_43104378_A_G	rs73613497	14717
164	20	43104729	A	AC	-0.2043	0.0363	0.0343	1.82e-08	20_43104729_A_AC	rs199506106	11334
165	20	43106320	A	C	-0.1289	0.0184	0.11	2.46e-12	20_43106320_A_C	rs67522655	14725
166	20	43106331	C	G	-0.1049	0.0226	0.0722	3.46e-06	20_43106331_C_G	rs115855459	14728
167	20	43106560	T	G	1.3839	0.0804	0.0074	2.13e-66	20_43106560_T_G	rs190220720	13157
168	20	43107592	T	G	0.8414	0.0287	0.0453	6.28e-189	20_43107592_T_G	rs112239935	14716
169	20	43107794	CCT	C	0.1963	0.0355	0.9639	3.21e-08	20_43107794_CCT_C	rs148585183	11335
170	20	43108050	T	TC	-0.1446	0.0153	0.5028	3.36e-21	20_43108050_T_TC	rs57226148	10893
171	20	43108102	C	G	0.1243	0.0183	0.889	1.1e-11	20_43108102_C_G	rs6031618	14725
172	20	43109547	A	G	-0.1038	0.0224	0.0724	3.59e-06	20_43109547_A_G	rs73279661	14728
173	20	43110733	C	G	-0.1269	0.0184	0.1104	5.32e-12	20_43110733_C_G	rs8124001	14722
174	20	43110734	A	G	-0.1034	0.0225	0.0721	4.32e-06	20_43110734_A_G	rs8124002	14728
175	20	43111559	A	G	-0.201	0.033	0.0337	1.12e-09	20_43111559_A_G	rs138902052	14727
176	20	43112742	A	G	-1.056	0.09	0.9923	8.6e-32	20_43112742_A_G	rs111987568	10850
177	20	43113350	C	G	0.1929	0.0323	0.9652	2.34e-09	20_43113350_C_G	rs77709514	14732
178	20	43113930	T	C	-0.1405	0.0187	0.106	5.76e-14	20_43113930_T_C	rs6031627	14718
179	20	43114561	A	G	-1.211	0.0766	0.9914	2.68e-56	20_43114561_A_G	rs143942736	12305
180	20	43115626	A	T	-0.2519	0.0461	0.0179	4.65e-08	20_43115626_A_T	rs183214927	14730
181	20	43115917	CA	C	0.1552	0.0202	0.8496	1.55e-14	20_43115917_CA_C	rs11299040	10894
182	20	43118017	A	G	-0.1114	0.0186	0.1182	2.11e-09	20_43118017_A_G	rs36121075	14288
183	20	43118606	T	C	-0.1424	0.0229	0.0838	5.02e-10	20_43118606_T_C	rs73113314	14288
184	20	43119237	A	G	0.103	0.0223	0.9274	3.86e-06	20_43119237_A_G	rs17829151	14726
185	20	43119938	T	C	-0.1009	0.0113	0.5132	4.29e-19	20_43119938_T_C	rs3092118	14736
186	20	43120313	CTGA	C	0.1898	0.0376	0.9639	4.47e-07	20_43120313_CTGA_C	rs138634878	9842
187	20	43120683	T	C	0.8932	0.026	0.051	1.23e-258	20_43120683_T_C	rs112665079	14720
188	20	43121202	A	ACT	-0.1109	0.0129	0.5125	8.19e-18	20_43121202_A_ACT	rs11467722	11329
189	20	43121714	A	C	-0.1271	0.0182	0.1105	2.88e-12	20_43121714_A_C	rs7269999	14725
190	20	43121857	C	G	-0.1408	0.0192	0.1054	2.24e-13	20_43121857_C_G	rs6103751	13852
191	20	43122000	T	C	0.1031	0.0224	0.9276	4.17e-06	20_43122000_T_C	rs73279664	14726
192	20	43122116	T	C	0.126	0.0183	0.8899	5.77e-12	20_43122116_T_C	rs7266098	14724
193	20	43122747	A	ACAT	0.142	0.0206	0.8896	5.45e-12	20_43122747_A_ACAT	rs73623259	11331
194	20	43122860	G	GGCA	-0.1186	0.0254	0.0702	3.02e-06	20_43122860_G_GGCA	rs147417824	11332
195	20	43123028	A	G	-0.1028	0.0114	0.5134	1.92e-19	20_43123028_A_G	rs1983	14723
196	20	43123187	G	GTAA	-0.1413	0.0206	0.1105	6.92e-12	20_43123187_G_GTAA	rs10536269	11331
197	20	43123541	C	G	-0.1254	0.0182	0.11	5.57e-12	20_43123541_C_G	rs6513932	14729
198	20	43123953	T	G	-0.103	0.0224	0.0723	4.26e-06	20_43123953_T_G	rs73284540	14725
199	20	43124558	A	G	1.4135	0.1217	0.0059	3.47e-31	20_43124558_A_G	rs144649935	9893
200	20	43125129	A	G	0.1256	0.0182	0.89	5.16e-12	20_43125129_A_G	rs7270791	14729
201	20	43125821	A	G	0.1255	0.0183	0.8902	6.99e-12	20_43125821_A_G	rs16989135	14729
202	20	43126704	A	AG	-0.1973	0.0352	0.0356	2.08e-08	20_43126704_A_AG	rs148250214	11342
203	20	43126805	CAT	C	0.1947	0.0359	0.9656	5.85e-08	20_43126805_CAT_C	rs147451600	11341
204	20	43127078	A	G	-0.1887	0.0317	0.0352	2.64e-09	20_43127078_A_G	rs45550139	14736
205	20	43127092	T	C	0.8858	0.0258	0.0515	2.5e-258	20_43127092_T_C	rs112877597	14719
206	20	43127825	A	G	-0.1253	0.0182	0.1099	5.79e-12	20_43127825_A_G	rs6031631	14729
207	20	43128003	T	C	-0.1879	0.0318	0.035	3.45e-09	20_43128003_T_C	rs6606	14736
208	20	43128122	T	TAA	1.4082	0.0936	0.0086	3.73e-51	20_43128122_T_TAA	rs373784456	7456
209	20	43131508	A	G	0.1264	0.0183	0.8901	4.95e-12	20_43131508_A_G	rs6031632	14729
210	20	43132255	C	G	0.1892	0.0318	0.9649	2.69e-09	20_43132255_C_G	rs113254187	14736
211	20	43133584	T	G	0.1035	0.0225	0.9281	4.22e-06	20_43133584_T_G	rs41303811	14725
212	20	43133885	T	C	0.1038	0.0224	0.9278	3.59e-06	20_43133885_T_C	rs6017355	14725
213	20	43135119	T	C	-0.1876	0.0318	0.0352	3.65e-09	20_43135119_T_C	rs139976312	14736
214	20	43135278	G	GT	0.1381	0.0209	0.8909	3.9e-11	20_43135278_G_GT	rs142737926	11332
215	20	43136923	T	C	-0.1021	0.0223	0.0735	4.68e-06	20_43136923_T_C	rs6031638	14725
216	20	43137147	G	GA	-0.1502	0.0211	0.1061	1.09e-12	20_43137147_G_GA	rs11474954	11325
217	20	43137919	T	G	-0.1925	0.0322	0.0345	2.26e-09	20_43137919_T_G	rs79169578	14735
218	20	43139325	T	C	-0.1239	0.0183	0.1097	1.28e-11	20_43139325_T_C	rs67042088	14726
219	20	43139413	T	C	-0.1055	0.0225	0.0719	2.75e-06	20_43139413_T_C	rs113069660	14724
220	20	43139646	T	C	-0.1363	0.0187	0.1057	3.13e-13	20_43139646_T_C	rs45451296	14720
221	20	43141076	T	C	0.1132	0.0118	0.4854	8.54e-22	20_43141076_T_C	rs2425641	14288
222	20	43142720	A	G	0.1892	0.0321	0.9653	3.77e-09	20_43142720_A_G	rs41303901	14735
223	20	43143171	T	C	-0.1376	0.0187	0.1057	1.86e-13	20_43143171_T_C	rs113574419	14721
224	20	43145396	A	T	-0.1893	0.0317	0.0353	2.35e-09	20_43145396_A_T	rs116788980	14736
225	20	43146393	T	C	-0.1876	0.0318	0.035	3.65e-09	20_43146393_T_C	rs79398888	14736
226	20	43146472	T	G	-0.1025	0.0224	0.072	4.74e-06	20_43146472_T_G	rs6031641	14724
227	20	43146959	CA	C	-0.1263	0.0206	0.1584	8.73e-10	20_43146959_CA_C	rs5841556	10894
228	20	43147319	G	GC	-0.1982	0.036	0.0345	3.68e-08	20_43147319_G_GC	rs142154251	11341
229	20	43147359	A	G	0.1862	0.0322	0.9656	7.36e-09	20_43147359_A_G	rs138257665	14735
230	20	43147612	A	AC	-0.1411	0.0207	0.1095	9.33e-12	20_43147612_A_AC	rs67522149	11332
231	20	43147613	C	G	0.1456	0.022	0.8993	3.64e-11	20_43147613_C_G	rs3092119	11328
232	20	43147615	A	G	0.141	0.0207	0.8905	9.65e-12	20_43147615_A_G	rs114037386	11332
233	20	43148902	T	G	-0.1051	0.0225	0.0717	3e-06	20_43148902_T_G	rs6031643	14724
234	20	43150507	T	TC	0.1202	0.0256	0.9306	2.66e-06	20_43150507_T_TC	rs138443833	11329
235	20	43150755	A	G	0.8761	0.0254	0.052	1.05e-260	20_43150755_A_G	rs11699411	14729
236	20	43150887	A	G	0.1242	0.0183	0.8905	1.15e-11	20_43150887_A_G	rs2425644	14726
237	20	43151094	T	C	0.1192	0.0183	0.8903	7.33e-11	20_43151094_T_C	rs3092749	14726
238	20	43152629	T	C	-0.1264	0.0184	0.1092	6.44e-12	20_43152629_T_C	rs3092363	14726
239	20	43153206	CA	C	-0.1408	0.0208	0.1091	1.29e-11	20_43153206_CA_C	rs73623261	11332
240	20	43153226	C	G	-0.1868	0.0324	0.0344	8.14e-09	20_43153226_C_G	rs78094110	14735
241	20	43154533	A	T	-0.0925	0.0178	0.1711	2.03e-07	20_43154533_A_T	rs2425646	12404
242	20	43154753	A	G	-0.1913	0.0322	0.0347	2.83e-09	20_43154753_A_G	rs117572787	14735
243	20	43154990	T	G	0.1246	0.0184	0.8911	1.27e-11	20_43154990_T_G	rs3092642	14726
244	20	43156272	A	G	-0.1042	0.0225	0.0716	3.64e-06	20_43156272_A_G	rs6031644	14723
245	20	43156962	A	G	-0.1862	0.0318	0.0353	4.76e-09	20_43156962_A_G	rs56021043	14736
246	20	43157182	CCCT	C	0.1187	0.0257	0.9312	3.86e-06	20_43157182_CCCT_C	rs139695629	11329
247	20	43158376	A	G	0.1281	0.0185	0.8915	4.38e-12	20_43158376_A_G	rs3092380	14726
248	20	43158684	A	G	0.1263	0.0184	0.8914	6.69e-12	20_43158684_A_G	rs3091588	14726
249	20	43159449	A	G	0.1042	0.0226	0.9289	4.01e-06	20_43159449_A_G	rs6017360	14722
250	20	43159575	T	C	0.2634	0.0539	0.982	1.02e-06	20_43159575_T_C	rs146793909	13801
251	20	43160959	A	G	-0.1372	0.0188	0.1043	2.92e-13	20_43160959_A_G	rs2425647	14717
252	20	43162471	A	G	-0.1282	0.0186	0.1065	5.48e-12	20_43162471_A_G	rs3092796	14725
253	20	43164338	A	G	0.4621	0.0203	0.0936	1.05e-114	20_43164338_A_G	rs3092590	14288
254	20	43165371	T	G	0.248	0.016	0.1464	3.47e-54	20_43165371_T_G	rs3091629	14723
255	20	43166563	A	G	0.2494	0.016	0.1471	8.85e-55	20_43166563_A_G	rs3092650	14723
256	20	43167661	T	C	-0.1124	0.0188	0.1176	2.25e-09	20_43167661_T_C	rs11907483	14288
257	20	43167691	A	T	-0.2483	0.0159	0.8523	5.63e-55	20_43167691_A_T	rs3092249	14722
258	20	43168032	A	G	-0.1104	0.0188	0.1174	4.3e-09	20_43168032_A_G	rs62207803	14288
259	20	43168393	A	AT	0.1547	0.0243	0.8827	1.94e-10	20_43168393_A_AT	rs140060277	10407
260	20	43168952	A	G	-0.1601	0.0343	0.0305	3.05e-06	20_43168952_A_G	rs79172757	14736
261	20	43169630	C	G	-0.0571	0.0119	0.5558	1.6e-06	20_43169630_C_G	rs244128	14287
262	20	43170455	A	G	-0.1653	0.0348	0.0296	2.03e-06	20_43170455_A_G	rs146552516	14735
263	20	43171000	A	G	0.8699	0.0251	0.0516	3.46e-263	20_43171000_A_G	rs11696619	14736
264	20	43171891	A	G	0.1575	0.0345	0.97	4.99e-06	20_43171891_A_G	rs73909537	14736
265	20	43172705	CA	C	0.1013	0.0195	0.8279	2.05e-07	20_43172705_CA_C	rs543416378	10894
266	20	43174439	C	G	-0.2542	0.016	0.8549	7.74e-57	20_43174439_C_G	rs3091442	14715
267	20	43175453	C	G	-0.8597	0.025	0.9474	3.81e-259	20_43175453_C_G	rs111555146	14733
268	20	43178667	C	G	-0.8648	0.0251	0.9479	3.9e-260	20_43178667_C_G	rs11086929	14731
269	20	43179402	A	C	0.25	0.016	0.1469	4.92e-55	20_43179402_A_C	rs3091751	14723
270	20	43180008	T	G	-0.8617	0.025	0.9474	2.42e-260	20_43180008_T_G	rs11697419	14731
271	20	43180615	T	G	0.2507	0.016	0.1466	2.47e-55	20_43180615_T_G	rs2425648	14724
272	20	43183979	A	C	0.1054	0.0128	0.7187	1.8e-16	20_43183979_A_C	rs244125	14731
273	20	43185941	A	G	0.9515	0.1898	0.0058	5.35e-07	20_43185941_A_G	rs188926322	6780
274	20	43186297	T	TA	0.1893	0.0185	0.2076	1.42e-24	20_43186297_T_TA	rs3092366	10894
275	20	43186683	T	TTC	-0.2726	0.0182	0.8547	1.02e-50	20_43186683_T_TTC	NA	11330
276	20	43187310	C	G	-1.1483	0.0537	0.9801	1.9e-101	20_43187310_C_G	rs190556385	12778
277	20	43188687	A	G	-1.2414	0.1294	0.9923	8.51e-22	20_43188687_A_G	rs142231284	7844
278	20	43188706	CA	C	-0.3046	0.0191	0.8557	2.96e-57	20_43188706_CA_C	rs113467337	10894
279	20	43189278	T	C	-0.2508	0.016	0.8532	2.24e-55	20_43189278_T_C	rs244123	14724
280	20	43189342	T	C	0.2553	0.0161	0.1442	1.25e-56	20_43189342_T_C	rs244122	14714
281	20	43190064	T	C	0.0569	0.0119	0.4432	1.74e-06	20_43190064_T_C	rs6073481	14288
282	20	43190240	A	C	-0.8709	0.0251	0.9482	8.68e-264	20_43190240_A_C	rs112560397	14733
283	20	43190257	A	T	0.8723	0.0252	0.0516	1.5e-262	20_43190257_A_T	rs112161145	14733
284	20	43191023	A	G	1.0493	0.0379	0.028	1.03e-168	20_43191023_A_G	rs113383757	14724
285	20	43195705	A	G	0.2553	0.016	0.1458	2.58e-57	20_43195705_A_G	rs244120	14725
286	20	43197879	T	C	-0.8716	0.0251	0.9481	3.29e-264	20_43197879_T_C	rs76666440	14733
287	20	43199451	T	C	-0.2618	0.0169	0.8554	3.98e-54	20_43199451_T_C	rs244115	13223
288	20	43202627	A	G	0.2533	0.016	0.1465	1.89e-56	20_43202627_A_G	rs244114	14724
289	20	43203118	A	G	0.256	0.016	0.1459	1.28e-57	20_43203118_A_G	rs6031659	14727
290	20	43203203	T	TTTTTTG	0.9427	0.0283	0.0521	2.68e-243	20_43203203_T_TTTTTTG	rs200365683	11333
291	20	43205074	T	C	0.9355	0.0436	0.019	3.98e-102	20_43205074_T_C	rs150479131	14732
292	20	43207050	T	C	0.2575	0.0162	0.1433	6.86e-57	20_43207050_T_C	rs6017365	14718
293	20	43207228	T	TC	-0.2851	0.0184	0.8594	3.78e-54	20_43207228_T_TC	rs3092610	11327
294	20	43207483	A	T	0.215	0.0452	0.9776	1.97e-06	20_43207483_A_T	rs117986619	14288
295	20	43207589	T	G	0.8747	0.0252	0.0514	5.51e-264	20_43207589_T_G	rs112793247	14733
296	20	43208233	T	G	-0.8726	0.0254	0.9489	1.21e-258	20_43208233_T_G	rs112899167	14733
297	20	43208552	C	G	-0.0566	0.0119	0.5563	1.97e-06	20_43208552_C_G	rs1547430	14288
298	20	43209258	A	G	-0.161	0.0342	0.0306	2.51e-06	20_43209258_A_G	rs145399753	14736
299	20	43209835	T	C	0.0579	0.0119	0.4432	1.14e-06	20_43209835_T_C	rs2027871	14288
300	20	43212144	T	TGAG	0.278	0.0182	0.1445	1.13e-52	20_43212144_T_TGAG	rs11470555	11334
301	20	43212169	A	G	0.4822	0.0557	0.0191	4.84e-18	20_43212169_A_G	rs117146052	13801
302	20	43212409	A	G	0.0555	0.0119	0.4418	3.1e-06	20_43212409_A_G	rs6073491	14288
303	20	43216336	T	G	-0.2516	0.0161	0.8551	4.74e-55	20_43216336_T_G	rs244107	14721
304	20	43216481	C	G	0.2552	0.016	0.146	2.85e-57	20_43216481_C_G	rs244106	14729
305	20	43217075	T	G	-0.2517	0.016	0.8532	9.24e-56	20_43217075_T_G	rs244105	14728
306	20	43218053	T	C	-0.8642	0.0251	0.9477	8.89e-260	20_43218053_T_C	rs111800187	14730
307	20	43219976	T	C	-0.2524	0.0161	0.8555	2.17e-55	20_43219976_T_C	rs244104	14721
308	20	43220111	A	G	0.5444	0.0566	0.0187	6.69e-22	20_43220111_A_G	rs116973138	13801
309	20	43220575	A	G	-0.8713	0.0252	0.9485	5.92e-262	20_43220575_A_G	rs112852754	14730
310	20	43220620	A	G	1.3142	0.0801	0.0086	1.7e-60	20_43220620_A_G	rs184837807	12899
311	20	43221250	A	C	-0.8735	0.0251	0.9482	2.37e-265	20_43221250_A_C	rs11696518	14731
312	20	43221780	T	C	0.2537	0.016	0.1462	1.27e-56	20_43221780_T_C	rs244103	14730
313	20	43223327	A	G	0.2538	0.0161	0.1434	5.51e-56	20_43223327_A_G	rs244102	14724
314	20	43223930	T	C	0.9687	0.0448	0.0189	1.1e-103	20_43223930_T_C	rs80212763	14249
315	20	43224399	A	C	0.2137	0.0147	0.2151	7.02e-48	20_43224399_A_C	rs86786	14288
316	20	43226260	A	G	1.3438	0.1315	0.0049	1.63e-24	20_43226260_A_G	rs567554573	7844
317	20	43226377	T	C	-0.3461	0.0152	0.8365	9.15e-115	20_43226377_T_C	rs244098	14729
318	20	43226996	A	G	0.2541	0.016	0.146	8.55e-57	20_43226996_A_G	rs244097	14730
319	20	43228319	T	C	-0.17	0.0355	0.0289	1.68e-06	20_43228319_T_C	rs145785712	14733
320	20	43228784	A	T	-0.2532	0.0161	0.8553	9.92e-56	20_43228784_A_T	rs244096	14724
321	20	43229344	A	G	0.2533	0.0177	0.1449	1.88e-46	20_43229344_A_G	rs244094	12197
322	20	43229364	T	G	0.2515	0.016	0.1466	1.13e-55	20_43229364_T_G	rs244093	14730
323	20	43230678	T	C	0.2528	0.0161	0.1446	1.47e-55	20_43230678_T_C	rs244092	14724
324	20	43231110	A	G	-0.2542	0.0161	0.8554	3.71e-56	20_43231110_A_G	rs244091	14725
325	20	43233080	A	C	-0.907	0.0214	0.9299	0	20_43233080_A_C	rs76418401	14727
326	20	43233303	T	G	1.369	0.1466	0.0054	9.79e-21	20_43233303_T_G	rs534292256	6780
327	20	43234090	A	G	-0.3443	0.0152	0.8351	1.35e-113	20_43234090_A_G	rs244090	14730
328	20	43234266	C	G	-0.9145	0.0215	0.9311	0	20_43234266_C_G	rs11699019	14726
329	20	43235935	T	C	0.1557	0.034	0.9688	4.66e-06	20_43235935_T_C	rs244089	14736
330	20	43236253	A	G	0.2553	0.0161	0.1443	1.25e-56	20_43236253_A_G	rs184864	14726
331	20	43237223	A	C	0.3523	0.0153	0.161	2.55e-117	20_43237223_A_C	rs244088	14724
332	20	43237225	C	G	-0.922	0.0216	0.9314	0	20_43237225_C_G	rs11697634	14729
333	20	43238353	A	G	1.0338	0.0367	0.0292	1.4e-174	20_43238353_A_G	rs112700259	14723
334	20	43239693	CT	C	-0.3435	0.0203	0.8361	3.14e-64	20_43239693_CT_C	rs537375490	10894
335	20	43240159	A	C	-0.3615	0.0157	0.8335	2.59e-117	20_43240159_A_C	rs244083	14288
336	20	43240490	A	G	0.2878	0.0507	0.9797	1.37e-08	20_43240490_A_G	rs138960575	14288
337	20	43241077	A	G	0.2415	0.046	0.9781	1.52e-07	20_43241077_A_G	rs117191619	14288
338	20	43243459	T	C	-0.8794	0.0251	0.9478	6.4e-269	20_43243459_T_C	rs113857957	14728
339	20	43243545	T	C	0.2577	0.0161	0.1454	1.16e-57	20_43243545_T_C	rs1061662	14734
340	20	43244425	CAG	C	-0.993	0.0291	0.9512	3.28e-255	20_43244425_CAG_C	rs140452023	11335
341	20	43245191	T	C	-0.2395	0.0158	0.8462	6.68e-52	20_43245191_T_C	rs244082	14733
342	20	43245735	T	G	-0.9358	0.022	0.9326	0	20_43245735_T_G	rs74673238	14723
343	20	43246330	T	C	0.1617	0.0312	0.9635	2.19e-07	20_43246330_T_C	rs244081	14736
344	20	43246549	A	C	0.1309	0.0144	0.2503	9.88e-20	20_43246549_A_C	rs244080	14288
345	20	43247716	A	G	-0.8745	0.0251	0.9472	5.9e-266	20_43247716_A_G	rs11699718	14726
346	20	43248841	A	G	0.8782	0.0253	0.0517	5.29e-264	20_43248841_A_G	rs45567734	14726
347	20	43248853	T	C	-0.8831	0.0252	0.9481	4.87e-269	20_43248853_T_C	rs45567037	14726
348	20	43250424	C	G	0.8874	0.0253	0.0514	1.62e-269	20_43250424_C_G	rs112351694	14729
349	20	43250591	A	G	0.1464	0.0294	0.9587	6.37e-07	20_43250591_A_G	rs244079	14736
350	20	43250722	A	G	0.2393	0.0158	0.1517	8.1e-52	20_43250722_A_G	rs244078	14735
351	20	43251434	T	C	-0.108	0.0211	0.0827	3.08e-07	20_43251434_T_C	rs6031679	14722
352	20	43251767	A	G	0.3517	0.0178	0.1164	6.79e-87	20_43251767_A_G	rs929089	14735
353	20	43252648	A	G	-0.9418	0.0218	0.9319	0	20_43252648_A_G	rs112545364	14725
354	20	43252915	T	C	-0.3273	0.0149	0.8259	6.03e-107	20_43252915_T_C	rs244076	14733
355	20	43253494	T	C	0.3358	0.0151	0.1688	1.46e-109	20_43253494_T_C	rs244075	14733
356	20	43254298	T	C	-0.1478	0.0323	0.0344	4.74e-06	20_43254298_T_C	rs61737144	14732
357	20	43255220	T	C	-1.0723	0.0231	0.9377	0	20_43255220_T_C	rs11555566	14712
358	20	43255847	C	G	0.9604	0.022	0.0673	0	20_43255847_C_G	rs113093932	14715
359	20	43257406	T	C	0.9466	0.022	0.0678	0	20_43257406_T_C	rs11700291	14715
360	20	43259306	A	G	0.1255	0.0201	0.9003	4.27e-10	20_43259306_A_G	rs244072	14288
361	20	43260694	T	C	-0.2822	0.0152	0.8088	6.08e-77	20_43260694_T_C	rs379863	14288
362	20	43263356	T	C	-0.1627	0.0137	0.6935	1.58e-32	20_43263356_T_C	rs447833	14288
363	20	43264343	T	C	1.1828	0.1069	0.0075	1.86e-28	20_43264343_T_C	rs142663553	6744
364	20	43264691	C	G	0.1798	0.0144	0.2669	8.89e-36	20_43264691_C_G	rs1799880	14288
365	20	43264703	T	C	0.1778	0.0194	0.1176	4.96e-20	20_43264703_T_C	rs967807	14287
366	20	43265184	T	G	-0.6889	0.0438	0.9789	9.68e-56	20_43265184_T_G	rs73300328	14727
367	20	43265212	A	G	0.7039	0.0445	0.0207	2.34e-56	20_43265212_A_G	rs77819966	14735
368	20	43266631	A	G	-0.7181	0.0448	0.9796	8.01e-58	20_43266631_A_G	rs57377766	14729
369	20	43266764	A	G	0.7256	0.0452	0.0201	5.44e-58	20_43266764_A_G	rs59196750	14727
370	20	43266854	A	G	-0.0839	0.0151	0.8059	2.76e-08	20_43266854_A_G	rs3787359	14720
371	20	43266919	A	T	-0.0802	0.0151	0.8077	1.09e-07	20_43266919_A_T	rs3787360	14723
372	20	43266939	A	G	0.343	0.057	0.0159	1.77e-09	20_43266939_A_G	rs116607620	12792
373	20	43267265	T	G	0.1622	0.0142	0.2275	3.23e-30	20_43267265_T_G	rs446125	14736
374	20	43267938	T	G	-0.2704	0.0316	0.96	1.16e-17	20_43267938_T_G	rs59414401	14724
375	20	43269926	A	T	-0.092	0.02	0.8994	4.22e-06	20_43269926_A_T	rs8119702	14288
376	20	43271102	T	G	0.1625	0.0133	0.2621	2.49e-34	20_43271102_T_G	rs452159	14733
377	20	43271392	C	G	-0.1993	0.0145	0.7672	5.47e-43	20_43271392_C_G	rs406383	13801
378	20	43271583	T	C	-0.1588	0.0208	0.0904	2.26e-14	20_43271583_T_C	rs35545345	14722
379	20	43272338	T	G	0.1175	0.012	0.4498	1.22e-22	20_43272338_T_G	rs2299691	14288
380	20	43272585	T	C	0.1179	0.0128	0.4205	3.23e-20	20_43272585_T_C	rs2224999	12404
381	20	43272809	CG	C	-0.109	0.0137	0.5755	1.77e-15	20_43272809_CG_C	rs530101036	10894
382	20	43272825	A	G	-0.1107	0.0132	0.5791	5.01e-17	20_43272825_A_G	rs59877370	11760
383	20	43273200	C	G	0.1086	0.012	0.4157	1.43e-19	20_43273200_C_G	rs6017375	14288
384	20	43273207	T	C	0.1092	0.012	0.4158	9.03e-20	20_43273207_T_C	rs6103803	14288
385	20	43273390	A	G	0.1091	0.012	0.4155	9.75e-20	20_43273390_A_G	rs6031690	14288
386	20	43273520	C	G	-0.1604	0.021	0.0856	2.2e-14	20_43273520_C_G	rs36013790	14734
387	20	43273635	T	C	-0.153	0.0208	0.0872	1.9e-13	20_43273635_T_C	rs2057637	14735
388	20	43273692	T	G	-0.1087	0.012	0.5845	1.32e-19	20_43273692_T_G	rs2057638	14288
389	20	43273794	T	C	0.1089	0.012	0.4162	1.14e-19	20_43273794_T_C	rs2299690	14288
390	20	43273855	T	C	-0.1077	0.012	0.5836	2.83e-19	20_43273855_T_C	rs2299689	14288
391	20	43273861	A	G	-0.1082	0.012	0.5837	1.94e-19	20_43273861_A_G	rs2057639	14288
392	20	43274274	T	C	0.1077	0.012	0.4155	2.83e-19	20_43274274_T_C	rs2299688	14288
393	20	43274416	A	G	-0.1081	0.012	0.5844	2.09e-19	20_43274416_A_G	rs2299687	14288
394	20	43275001	T	C	0.1088	0.0119	0.4183	6.08e-20	20_43275001_T_C	rs2299686	14288
395	20	43275098	A	AGGAGGAG	0.1113	0.0136	0.4257	2.75e-16	20_43275098_A_AGGAGGAG	rs374456392	10893
396	20	43276120	T	G	0.1098	0.012	0.4185	5.69e-20	20_43276120_T_G	rs2007515	14288
397	20	43276246	A	G	-0.1105	0.012	0.5815	3.31e-20	20_43276246_A_G	rs762539	14288
398	20	43276688	A	G	-0.1698	0.0136	0.7345	8.98e-36	20_43276688_A_G	rs2007720	14288
399	20	43276862	C	G	-0.1543	0.0135	0.7099	2.97e-30	20_43276862_C_G	rs427224	14288
400	20	43278402	A	C	0.1342	0.0129	0.3556	2.4e-25	20_43278402_A_C	rs395896	12829
401	20	43278550	A	G	-0.1631	0.0118	0.6112	1.88e-43	20_43278550_A_G	rs389308	14724
402	20	43278651	T	C	-0.1656	0.0118	0.6111	9.67e-45	20_43278651_T_C	rs6017378	14720
403	20	43278694	T	C	-0.1623	0.0118	0.6115	4.8e-43	20_43278694_T_C	rs6031697	14732
404	20	43279834	C	G	-0.1115	0.0128	0.7088	3.01e-18	20_43279834_C_G	rs427483	14710
405	20	43280227	T	C	0.1148	0.0248	0.0694	3.67e-06	20_43280227_T_C	rs73598374	14288
406	20	43280349	T	C	-0.1817	0.027	0.0552	1.7e-11	20_43280349_T_C	rs36216718	14066
407	20	43281739	A	G	-0.1782	0.0122	0.6069	2.55e-48	20_43281739_A_G	rs6103804	14288
408	20	43281810	T	C	-0.434	0.0345	0.9664	2.73e-36	20_43281810_T_C	rs6031700	14732
409	20	43281839	T	G	-0.1787	0.0122	0.6072	1.4e-48	20_43281839_T_G	rs6065738	14288
410	20	43282488	A	ACT	0.3367	0.0341	0.0399	5.4e-23	20_43282488_A_ACT	rs149343139	11342
411	20	43282571	A	G	-0.1582	0.0126	0.6618	3.71e-36	20_43282571_A_G	rs11700357	14288
412	20	43282612	T	C	-0.1332	0.0127	0.6694	9.79e-26	20_43282612_T_C	rs11696238	14288
413	20	43283382	T	C	-0.3066	0.0292	0.9541	8.64e-26	20_43283382_T_C	rs6017379	14736
414	20	43283691	A	T	0.1307	0.0123	0.3193	2.26e-26	20_43283691_A_T	rs6103805	14711
415	20	43284936	C	G	-0.0781	0.0132	0.7197	3.29e-09	20_43284936_C_G	rs8117916	13859
416	20	43284944	A	G	0.0788	0.0129	0.2783	1.01e-09	20_43284944_A_G	rs8117538	14734
417	20	43285017	A	G	-0.126	0.0123	0.6744	1.26e-24	20_43285017_A_G	rs6065739	14732
418	20	43285491	A	T	-0.3087	0.0292	0.9536	4.02e-26	20_43285491_A_T	rs80102708	14735
419	20	43285686	C	G	0.3268	0.0307	0.0416	1.84e-26	20_43285686_C_G	rs41308703	14735
420	20	43285791	A	G	0.0813	0.0129	0.2766	2.93e-10	20_43285791_A_G	rs8119233	14735
421	20	43286176	T	C	0.0818	0.013	0.2731	3.13e-10	20_43286176_T_C	rs6103806	14735
422	20	43286415	T	C	-0.0782	0.0129	0.7207	1.34e-09	20_43286415_T_C	rs6094016	14733
423	20	43286709	A	G	-0.0781	0.0128	0.7141	1.05e-09	20_43286709_A_G	rs716869	14729
424	20	43287413	G	GA	-0.1283	0.0139	0.6693	2.7e-20	20_43287413_G_GA	rs35389388	11332
425	20	43288081	A	C	0.0798	0.0129	0.2817	6.17e-10	20_43288081_A_C	rs13036419	14732
426	20	43288087	T	C	-0.127	0.0123	0.6742	5.42e-25	20_43288087_T_C	rs6094017	14734
427	20	43288274	T	G	0.3248	0.0302	0.0431	5.62e-27	20_43288274_T_G	rs78756451	14735
428	20	43289216	A	G	-0.1605	0.0217	0.0798	1.4e-13	20_43289216_A_G	rs36118841	14729
429	20	43291070	A	G	-0.1276	0.0124	0.6763	7.79e-25	20_43291070_A_G	rs6073500	14713
430	20	43291220	C	G	-0.129	0.0125	0.6803	5.72e-25	20_43291220_C_G	rs2903744	14720
431	20	43291265	A	C	-0.1284	0.0124	0.6741	3.98e-25	20_43291265_A_C	rs6094018	14712
432	20	43291393	T	C	-0.1291	0.0124	0.6775	2.2e-25	20_43291393_T_C	rs6065740	14712
433	20	43292389	T	C	-0.3271	0.0304	0.9566	5.32e-27	20_43292389_T_C	rs151099105	14734
434	20	43292496	CA	C	0.0863	0.0171	0.3477	4.49e-07	20_43292496_CA_C	rs398035769	10894
435	20	43292508	A	G	0.1224	0.0148	0.3547	1.34e-16	20_43292508_A_G	rs4356722	10894
436	20	43293270	T	G	-0.1417	0.021	0.0857	1.5e-11	20_43293270_T_G	rs13037732	14736
437	20	43293743	A	G	0.0904	0.0127	0.3276	1.09e-12	20_43293743_A_G	rs6103813	14730
438	20	43294069	T	C	0.3739	0.0357	0.0338	1.14e-25	20_43294069_T_C	rs146284601	14731
439	20	43294203	A	C	-0.2273	0.0299	0.9527	2.92e-14	20_43294203_A_C	rs117296501	14735
440	20	43294260	A	G	-0.0919	0.0128	0.6732	6.99e-13	20_43294260_A_G	rs4812843	14718
441	20	43295073	T	C	0.1677	0.0222	0.9235	4.22e-14	20_43295073_T_C	rs80169113	14730
442	20	43296248	T	C	0.2394	0.033	0.0386	4.03e-13	20_43296248_T_C	rs116849410	14712
443	20	43296659	C	G	0.1604	0.0224	0.9246	8.03e-13	20_43296659_C_G	rs74174912	14730
444	20	43296919	A	AAAAC	0.1767	0.0159	0.2407	1.08e-28	20_43296919_A_AAAAC	rs140911259	11326
445	20	43297272	A	G	0.2291	0.0296	0.0488	9.95e-15	20_43297272_A_G	rs74370808	14735
446	20	43298501	T	C	-0.1776	0.0141	0.7625	2.23e-36	20_43298501_T_C	rs6017383	14715
447	20	43298787	T	TA	0.1652	0.0167	0.2831	4.5e-23	20_43298787_T_TA	rs113048134	10894
448	20	43299464	A	G	-0.1517	0.0152	0.8091	1.86e-23	20_43299464_A_G	rs6103815	14714
449	20	43299733	A	T	-0.0948	0.0132	0.6735	6.88e-13	20_43299733_A_T	rs6130657	14288
450	20	43300439	A	C	-0.1578	0.0211	0.0899	7.51e-14	20_43300439_A_C	rs73907513	14715
451	20	43300667	A	G	0.12	0.0147	0.32	3.26e-16	20_43300667_A_G	rs12479560	12404
452	20	43300741	A	G	0.0883	0.0187	0.8208	2.34e-06	20_43300741_A_G	rs111295298	11760
453	20	43300799	T	C	0.1313	0.0162	0.7441	5.28e-16	20_43300799_T_C	rs68183953	12404
454	20	43300800	A	G	-0.1313	0.0164	0.2474	1.18e-15	20_43300800_A_G	rs73617409	12404
455	20	43300819	A	G	-0.1326	0.017	0.2254	6.19e-15	20_43300819_A_G	rs74174913	11760
456	20	43300917	T	C	0.11	0.0134	0.3242	2.23e-16	20_43300917_T_C	rs6130660	14288
457	20	43301038	A	G	0.0781	0.0166	0.8256	2.54e-06	20_43301038_A_G	rs6130662	14288
458	20	43301102	A	G	0.0789	0.0166	0.8249	2e-06	20_43301102_A_G	rs6031713	14287
459	20	43302409	T	C	0.0651	0.0136	0.2896	1.69e-06	20_43302409_T_C	rs6103817	14288
460	20	43302668	C	G	-0.0678	0.0136	0.7101	6.19e-07	20_43302668_C_G	rs6073505	14288
461	20	43302706	A	G	-0.0663	0.0133	0.6947	6.2e-07	20_43302706_A_G	rs6073506	14288
462	20	43302719	A	T	-0.0661	0.0133	0.695	6.7e-07	20_43302719_A_T	rs6073507	14288
463	20	43302877	A	G	0.0685	0.0137	0.2763	5.73e-07	20_43302877_A_G	rs34652724	14288
464	20	43303031	T	C	0.0676	0.0138	0.2734	9.65e-07	20_43303031_T_C	rs34095835	14288
465	20	43303457	C	G	-0.0675	0.0138	0.7249	1e-06	20_43303457_C_G	rs62204566	14288
466	20	43303467	T	C	0.0798	0.0168	0.8358	2.03e-06	20_43303467_T_C	rs6130663	14288
467	20	43303596	A	T	0.0885	0.0169	0.8391	1.63e-07	20_43303596_A_T	rs6103818	14288
468	20	43304154	A	G	-0.8668	0.1295	0.9868	2.18e-11	20_43304154_A_G	rs536104137	6862
469	20	43304336	T	C	0.0687	0.0138	0.2753	6.42e-07	20_43304336_T_C	rs36046074	14288
470	20	43304380	A	C	0.0648	0.0133	0.3038	1.1e-06	20_43304380_A_C	rs6031725	14288
471	20	43304563	T	C	0.1936	0.0313	0.0424	6.2e-10	20_43304563_T_C	rs117883615	14712
472	20	43305342	T	C	0.1155	0.0209	0.1089	3.27e-08	20_43305342_T_C	rs6124657	14288
473	20	43309465	A	AT	-0.0911	0.0192	0.1564	2.09e-06	20_43309465_A_AT	rs11475811	10894
474	20	43309468	A	T	-0.0861	0.0185	0.1572	3.25e-06	20_43309468_A_T	rs201172329	11760
475	20	43309738	A	G	-0.0845	0.0167	0.1593	4.2e-07	20_43309738_A_G	rs6130666	14287
476	20	43311705	T	G	0.0826	0.0165	0.8374	5.56e-07	20_43311705_T_G	rs874386	14288
477	20	43311737	A	C	-0.0682	0.0135	0.7204	4.38e-07	20_43311737_A_C	rs6031731	14288
478	20	43312360	C	G	-0.0717	0.014	0.7296	3.03e-07	20_43312360_C_G	rs6513945	13422
479	20	43312397	T	C	-0.0769	0.0158	0.1657	1.13e-06	20_43312397_T_C	rs912914	14735
480	20	43313287	A	C	0.0623	0.013	0.2732	1.65e-06	20_43313287_A_C	rs912918	14729
481	20	43313395	T	G	0.0757	0.0159	0.838	1.93e-06	20_43313395_T_G	rs912920	14734
482	20	43313594	A	C	-0.0619	0.0131	0.73	2.3e-06	20_43313594_A_C	rs912921	14729
483	20	43314227	A	G	0.0752	0.0158	0.8349	1.94e-06	20_43314227_A_G	rs6130668	14734
484	20	43314546	C	G	0.0624	0.013	0.2736	1.59e-06	20_43314546_C_G	rs13037147	14729
485	20	43314795	A	G	-0.0655	0.0131	0.7306	5.73e-07	20_43314795_A_G	rs13039339	14730
486	20	43315275	A	G	-0.078	0.0159	0.162	9.31e-07	20_43315275_A_G	rs6130670	14734
487	20	43315538	C	G	-0.0631	0.0129	0.7257	1e-06	20_43315538_C_G	rs2903768	14736
488	20	43316013	A	C	0.0623	0.0129	0.2746	1.37e-06	20_43316013_A_C	rs2094129	14736
489	20	43316419	A	G	0.0636	0.0129	0.2768	8.21e-07	20_43316419_A_G	rs6031739	14735
490	20	43316438	A	G	0.0638	0.0129	0.2753	7.59e-07	20_43316438_A_G	rs6031740	14736
491	20	43316655	A	G	-0.0634	0.0129	0.7243	8.89e-07	20_43316655_A_G	rs7262172	14736
492	20	43316801	T	C	0.0641	0.0129	0.2755	6.73e-07	20_43316801_T_C	rs7269380	14736
493	20	43316987	T	C	-0.0642	0.0129	0.7246	6.47e-07	20_43316987_T_C	rs6017386	14736
494	20	43317274	T	C	-0.0637	0.0129	0.7244	7.89e-07	20_43317274_T_C	rs6031741	14736
495	20	43317364	T	C	-0.0643	0.0129	0.725	6.21e-07	20_43317364_T_C	rs6031743	14736
496	20	43318998	T	C	-0.0639	0.013	0.7292	8.86e-07	20_43318998_T_C	rs35995349	14730
497	20	43319317	A	G	0.072	0.0157	0.8323	4.52e-06	20_43319317_A_G	rs6094019	14732
498	20	43319319	T	C	-0.0779	0.0159	0.1625	9.61e-07	20_43319319_T_C	rs6094020	14731
499	20	43327259	T	C	0.0623	0.013	0.2709	1.65e-06	20_43327259_T_C	rs8121830	14721
500	20	43329826	A	T	-0.0645	0.0135	0.7263	1.77e-06	20_43329826_A_T	rs12480523	14288
501	20	43330306	C	G	0.0637	0.0137	0.2649	3.33e-06	20_43330306_C_G	rs1108830	14288
502	20	43332582	A	G	0.0641	0.0137	0.2636	2.89e-06	20_43332582_A_G	rs2209525	14288
503	20	43335028	T	C	0.0789	0.0125	0.2953	2.75e-10	20_43335028_T_C	rs6031753	14731
504	20	43335574	T	C	-0.0703	0.0133	0.7462	1.25e-07	20_43335574_T_C	rs967689	14734
505	20	43336535	T	TA	-0.0747	0.0152	0.7552	8.9e-07	20_43336535_T_TA	rs5841565	11327
506	20	43337155	T	C	-0.0732	0.0138	0.7678	1.13e-07	20_43337155_T_C	rs6031755	14734
507	20	43337892	CCA	C	0.1234	0.0162	0.3901	2.59e-14	20_43337892_CCA_C	rs569844258	10894
508	20	43337933	T	C	0.1031	0.0141	0.2538	2.63e-13	20_43337933_T_C	rs1022923	14288
509	20	43341963	T	C	0.0956	0.0197	0.1362	1.22e-06	20_43341963_T_C	rs36029929	14288
510	20	43344336	A	G	-0.8179	0.1757	0.9968	3.24e-06	20_43344336_A_G	rs539489606	6664
511	20	43373493	A	C	0.3541	0.0627	0.0134	1.63e-08	20_43373493_A_C	rs138507697	13801
512	20	43472149	A	G	-0.3058	0.0611	0.9867	5.59e-07	20_43472149_A_G	rs142432299	12935
513	20	43473300	T	C	0.3572	0.0669	0.0109	9.33e-08	20_43473300_T_C	rs141869331	13801
514	20	43475485	T	C	-0.5557	0.1188	0.9947	2.9e-06	20_43475485_T_C	rs192151354	9054
515	20	43554961	A	G	0.4616	0.0974	0.007	2.15e-06	20_43554961_A_G	rs532479666	9340
516	21	15401005	T	TG	-0.1234	0.0253	0.0772	1.07e-06	21_15401005_T_TG	rs144223823	11325
517	21	15419495	T	TGGAGC	-0.121	0.0253	0.0785	1.73e-06	21_15419495_T_TGGAGC	rs200619154	11333
518	21	15426686	CTCAT	C	-0.1211	0.0249	0.0808	1.15e-06	21_15426686_CTCAT_C	rs112617003	11338
519	21	15438367	A	ATATAT	-0.1156	0.025	0.0797	3.76e-06	21_15438367_A_ATATAT	rs112176462	11331
520	21	15450490	G	GA	0.0771	0.0155	0.6666	6.55e-07	21_15450490_G_GA	rs113525696	10894
521	21	16545787	A	T	0.618	0.1265	0.008	1.03e-06	21_16545787_A_T	rs2823116	9813
522	22	37921425	A	G	-0.0599	0.0131	0.2529	4.82e-06	22_37921425_A_G	rs7292320	14729
