# Supplementary material for: Evidence supported by Mendelian randomization: impact on inflammatory factors in knee osteoarthritis
Source: Front Med (Lausanne). 2024 May 28;11:1382836. doi: 10.3389/fmed.2024.1382836 (PMC11165061; doi:10.3389/fmed.2024.1382836)
Supplement: Supplementary file 2 [file Data_Sheet_2.ZIP › ADA_TNF_TSMR/ada_5e6_clumped_online.csv]

	effect_allele.exposure	other_allele.exposure	beta.exposure	se.exposure	eaf.exposure	pval.exposure	SNP	ncase.exposure	exposure	mr_keep.exposure	pval_origin.exposure	id.exposure	data_source.exposure
5	A	G	0.139	0.0293	0.0462	2.1e-06	rs115657851	14715	exposure	TRUE	reported	4JqdXC	textfile
6	A	G	0.3552	0.077	0.9905	3.97e-06	rs75492374	11139	exposure	TRUE	reported	4JqdXC	textfile
7	T	C	0.1673	0.0358	0.0316	2.97e-06	rs541944924	14080	exposure	TRUE	reported	4JqdXC	textfile
9	T	C	0.2044	0.044	0.0243	3.39e-06	rs111478357	13801	exposure	TRUE	reported	4JqdXC	textfile
13	T	C	-0.0925	0.0199	0.905	3.35e-06	rs10024178	14716	exposure	TRUE	reported	4JqdXC	textfile
16	A	T	0.2754	0.0584	0.9857	2.41e-06	rs189104742	14729	exposure	TRUE	reported	4JqdXC	textfile
18	T	C	0.1281	0.0258	0.9456	6.87e-07	rs62319741	14733	exposure	TRUE	reported	4JqdXC	textfile
25	A	G	0.0598	0.0122	0.656	9.5e-07	rs1608554	14733	exposure	TRUE	reported	4JqdXC	textfile
27	T	C	0.0562	0.0122	0.5989	4.09e-06	rs2527856	14288	exposure	TRUE	reported	4JqdXC	textfile
29	A	T	0.5548	0.1204	0.0104	4.07e-06	rs4749761	6862	exposure	TRUE	reported	4JqdXC	textfile
35	C	G	-0.0551	0.0119	0.5267	3.65e-06	rs2620728	14288	exposure	TRUE	reported	4JqdXC	textfile
39	A	T	0.3494	0.0754	0.0125	3.59e-06	rs117645472	11095	exposure	TRUE	reported	4JqdXC	textfile
48	A	G	-0.0696	0.0121	0.5254	8.82e-09	rs4812802	14288	exposure	TRUE	reported	4JqdXC	textfile
139	A	G	-0.1009	0.0181	0.1246	2.48e-08	rs56115289	14735	exposure	TRUE	reported	4JqdXC	textfile
148	A	G	-0.1816	0.034	0.0369	9.23e-08	rs147706532	14714	exposure	TRUE	reported	4JqdXC	textfile
187	T	C	0.8932	0.026	0.051	1e-200	rs112665079	14720	exposure	TRUE	reported	4JqdXC	textfile
313	T	C	0.9687	0.0448	0.0189	1.1e-103	rs80212763	14249	exposure	TRUE	reported	4JqdXC	textfile
335	A	G	0.2878	0.0507	0.9797	1.37e-08	rs138960575	14288	exposure	TRUE	reported	4JqdXC	textfile
405	T	C	-0.1817	0.027	0.0552	1.7e-11	rs36216718	14066	exposure	TRUE	reported	4JqdXC	textfile
445	T	C	-0.1776	0.0141	0.7625	2.23e-36	rs6017383	14715	exposure	TRUE	reported	4JqdXC	textfile
521	A	G	-0.0599	0.0131	0.2529	4.82e-06	rs7292320	14729	exposure	TRUE	reported	4JqdXC	textfile
