# Supplementary material for: Evidence supported by Mendelian randomization: impact on inflammatory factors in knee osteoarthritis
Source: Front Med (Lausanne). 2024 May 28;11:1382836. doi: 10.3389/fmed.2024.1382836 (PMC11165061; doi:10.3389/fmed.2024.1382836)
Supplement: Supplementary file 2 [file Data_Sheet_2.ZIP › ADA_TNF_TSMR/ada_tnf.MRresult.csv]

id.exposure	id.outcome	outcome	exposure	method	nsnp	b	se	pval	lo_ci	up_ci	or	or_lci95	or_uci95
4JqdXC	EyqI6F	outcome	exposure	MR Egger	20	0.0105264020541285	0.030712221395888	0.735761761620324	-0.049669551881812	0.070722355990069	1.01058199953346	0.951543808414931	1.07328319384714
4JqdXC	EyqI6F	outcome	exposure	Weighted median	20	0.0213837470360118	0.0292371905822611	0.464541844277002	-0.03592114650522	0.0786886405772436	1.02161401777607	0.964716361740554	1.08186742000883
4JqdXC	EyqI6F	outcome	exposure	Inverse variance weighted	20	0.0277610226208037	0.0242361576590206	0.252027650831814	-0.0197418463908766	0.0752638916324841	1.02814995047958	0.980451747796568	1.07816863302741
4JqdXC	EyqI6F	outcome	exposure	Simple mode	20	0.0617561598955204	0.0660784060405651	0.36172690375894	-0.0677575159439872	0.191269835735028	1.0637029396667	0.934487044315005	1.21078612136882
4JqdXC	EyqI6F	outcome	exposure	Weighted mode	20	0.0163576902945297	0.0262438599384527	0.540500824886763	-0.0350802751848376	0.067795655773897	1.01649220978555	0.965527905215445	1.07014660785403
