# Supplementary material for: Evidence supported by Mendelian randomization: impact on inflammatory factors in knee osteoarthritis
Source: Front Med (Lausanne). 2024 May 28;11:1382836. doi: 10.3389/fmed.2024.1382836 (PMC11165061; doi:10.3389/fmed.2024.1382836)
Supplement: Supplementary file 2 [file Data_Sheet_2.ZIP › ADA_TNF_TSMR/ada_tnf.table.heterogeneity.csv]

id.exposure	id.outcome	outcome	exposure	method	Q	Q_df	Q_pval
4JqdXC	EyqI6F	outcome	exposure	MR Egger	17.9803811290336	18	0.456945755322517
4JqdXC	EyqI6F	outcome	exposure	Inverse variance weighted	18.8150946591078	19	0.468754466152398
