# Supplementary material for: Evidence supported by Mendelian randomization: impact on inflammatory factors in knee osteoarthritis
Source: Front Med (Lausanne). 2024 May 28;11:1382836. doi: 10.3389/fmed.2024.1382836 (PMC11165061; doi:10.3389/fmed.2024.1382836)
Supplement: Supplementary file 2 [file Data_Sheet_2.ZIP › ADA_TNF_TSMR/ada_tnf.table.pleiotropy.csv]

id.exposure	id.outcome	outcome	exposure	egger_intercept	se	pval
4JqdXC	EyqI6F	outcome	exposure	0.00609041971891711	0.00666620241082699	0.372989247782434
