# Supplementary material for: Evidence supported by Mendelian randomization: impact on inflammatory factors in knee osteoarthritis
Source: Front Med (Lausanne). 2024 May 28;11:1382836. doi: 10.3389/fmed.2024.1382836 (PMC11165061; doi:10.3389/fmed.2024.1382836)
Supplement: Supplementary file 2 [file Data_Sheet_2.ZIP › ADA_TNF_TSMR/ada_tnf_MR.SNP.csv]

SNP	effect_allele.exposure	other_allele.exposure	effect_allele.outcome	other_allele.outcome	beta.exposure	beta.outcome	eaf.exposure	eaf.outcome	remove	palindromic	ambiguous	id.outcome	se.outcome	pval.outcome	ncase.outcome	outcome	mr_keep.outcome	pval_origin.outcome	data_source.outcome	se.exposure	pval.exposure	ncase.exposure	exposure	mr_keep.exposure	pval_origin.exposure	id.exposure	data_source.exposure	action	mr_keep	samplesize.outcome
rs10024178	T	C	T	C	-0.0925	0.0197	0.905	0.9023	FALSE	FALSE	FALSE	EyqI6F	0.0223	0.377	11765	outcome	TRUE	reported	textfile	0.0199	3.35e-06	14716	exposure	TRUE	reported	4JqdXC	textfile	2	TRUE	NA
rs111478357	T	C	T	C	0.2044	0.1087	0.0243	0.0255	FALSE	FALSE	FALSE	EyqI6F	0.0481	0.0238	10850	outcome	TRUE	reported	textfile	0.044	3.39e-06	13801	exposure	TRUE	reported	4JqdXC	textfile	2	TRUE	NA
rs112665079	T	C	T	C	0.8932	0.0198	0.051	0.0512	FALSE	FALSE	FALSE	EyqI6F	0.0305	0.516	11769	outcome	TRUE	reported	textfile	0.026	1e-200	14720	exposure	TRUE	reported	4JqdXC	textfile	2	TRUE	NA
rs115657851	A	G	A	G	0.139	0.0372	0.0462	0.0493	FALSE	FALSE	FALSE	EyqI6F	0.0321	0.247	11764	outcome	TRUE	reported	textfile	0.0293	2.1e-06	14715	exposure	TRUE	reported	4JqdXC	textfile	2	TRUE	NA
rs117645472	A	T	A	T	0.3494	0.0789	0.0125	0.0123	FALSE	TRUE	FALSE	EyqI6F	0.0878	0.369	8144	outcome	TRUE	reported	textfile	0.0754	3.59e-06	11095	exposure	TRUE	reported	4JqdXC	textfile	2	TRUE	NA
rs138960575	A	G	A	G	0.2878	0.0168	0.9797	0.9796	FALSE	FALSE	FALSE	EyqI6F	0.0569	0.768	11337	outcome	TRUE	reported	textfile	0.0507	1.37e-08	14288	exposure	TRUE	reported	4JqdXC	textfile	2	TRUE	NA
rs147706532	A	G	A	G	-0.1816	0.067	0.0369	0.0382	FALSE	FALSE	FALSE	EyqI6F	0.0379	0.0771	11763	outcome	TRUE	reported	textfile	0.034	9.23e-08	14714	exposure	TRUE	reported	4JqdXC	textfile	2	TRUE	NA
rs1608554	A	G	A	G	0.0598	0.008	0.656	0.6515	FALSE	FALSE	FALSE	EyqI6F	0.0138	0.562	11782	outcome	TRUE	reported	textfile	0.0122	9.5e-07	14733	exposure	TRUE	reported	4JqdXC	textfile	2	TRUE	NA
rs189104742	A	T	A	T	0.2754	0.0187	0.9857	0.9849	FALSE	TRUE	FALSE	EyqI6F	0.0631	0.767	11778	outcome	TRUE	reported	textfile	0.0584	2.41e-06	14729	exposure	TRUE	reported	4JqdXC	textfile	2	TRUE	NA
rs2527856	T	C	T	C	0.0562	0.0125	0.5989	0.5891	FALSE	FALSE	FALSE	EyqI6F	0.0138	0.365	11337	outcome	TRUE	reported	textfile	0.0122	4.09e-06	14288	exposure	TRUE	reported	4JqdXC	textfile	2	TRUE	NA
rs36216718	T	C	T	C	-0.1817	0.0208	0.0552	0.0559	FALSE	FALSE	FALSE	EyqI6F	0.0309	0.501	11115	outcome	TRUE	reported	textfile	0.027	1.7e-11	14066	exposure	TRUE	reported	4JqdXC	textfile	2	TRUE	NA
rs4749761	A	T	A	T	0.5548	0.1108	0.0104	0.0104	FALSE	TRUE	FALSE	EyqI6F	0.1208	0.359	6862	outcome	TRUE	reported	textfile	0.1204	4.07e-06	6862	exposure	TRUE	reported	4JqdXC	textfile	2	TRUE	NA
rs4812802	A	G	A	G	-0.0696	-0.0067	0.5254	0.534	FALSE	FALSE	FALSE	EyqI6F	0.0137	0.625	11337	outcome	TRUE	reported	textfile	0.0121	8.82e-09	14288	exposure	TRUE	reported	4JqdXC	textfile	2	TRUE	NA
rs541944924	T	C	T	C	0.1673	0.0587	0.0316	0.0338	FALSE	FALSE	FALSE	EyqI6F	0.0389	0.131	11129	outcome	TRUE	reported	textfile	0.0358	2.97e-06	14080	exposure	TRUE	reported	4JqdXC	textfile	2	TRUE	NA
rs56115289	A	G	A	G	-0.1009	-0.0308	0.1246	0.1294	FALSE	FALSE	FALSE	EyqI6F	0.0201	0.125	11784	outcome	TRUE	reported	textfile	0.0181	2.48e-08	14735	exposure	TRUE	reported	4JqdXC	textfile	2	TRUE	NA
rs6017383	T	C	T	C	-0.1776	-0.0036	0.7625	0.7633	FALSE	FALSE	FALSE	EyqI6F	0.016	0.822	11764	outcome	TRUE	reported	textfile	0.0141	2.23e-36	14715	exposure	TRUE	reported	4JqdXC	textfile	2	TRUE	NA
rs62319741	T	C	T	C	0.1281	-0.0062	0.9456	0.9427	FALSE	FALSE	FALSE	EyqI6F	0.0282	0.826	11782	outcome	TRUE	reported	textfile	0.0258	6.87e-07	14733	exposure	TRUE	reported	4JqdXC	textfile	2	TRUE	NA
rs7292320	A	G	A	G	-0.0599	0.0014	0.2529	0.2521	FALSE	FALSE	FALSE	EyqI6F	0.0149	0.925	11778	outcome	TRUE	reported	textfile	0.0131	4.82e-06	14729	exposure	TRUE	reported	4JqdXC	textfile	2	TRUE	NA
rs75492374	A	G	A	G	0.3552	-0.0906	0.9905	0.9904	FALSE	FALSE	FALSE	EyqI6F	0.0934	0.332	8188	outcome	TRUE	reported	textfile	0.077	3.97e-06	11139	exposure	TRUE	reported	4JqdXC	textfile	2	TRUE	NA
rs80212763	T	C	T	C	0.9687	-0.003	0.0189	0.0201	FALSE	FALSE	FALSE	EyqI6F	0.0502	0.952	11298	outcome	TRUE	reported	textfile	0.0448	1.1e-103	14249	exposure	TRUE	reported	4JqdXC	textfile	2	TRUE	NA
