# Supplementary material for: Evidence supported by Mendelian randomization: impact on inflammatory factors in knee osteoarthritis
Source: Front Med (Lausanne). 2024 May 28;11:1382836. doi: 10.3389/fmed.2024.1382836 (PMC11165061; doi:10.3389/fmed.2024.1382836)
Supplement: Supplementary file 2 [file Data_Sheet_2.ZIP › ADA_TNF_TSMR/preMR_ada_tnf_outcome.csv]

	SNP	other_allele.outcome	effect_allele.outcome	eaf.outcome	beta.outcome	se.outcome	pval.outcome	ncase.outcome	outcome	mr_keep.outcome	pval_origin.outcome	id.outcome	data_source.outcome
1	rs10024178	C	T	0.9023	0.0197	0.0223	0.377	11765	outcome	TRUE	reported	EyqI6F	textfile
2	rs111478357	C	T	0.0255	0.1087	0.0481	0.0238	10850	outcome	TRUE	reported	EyqI6F	textfile
3	rs112665079	C	T	0.0512	0.0198	0.0305	0.516	11769	outcome	TRUE	reported	EyqI6F	textfile
4	rs115657851	G	A	0.0493	0.0372	0.0321	0.247	11764	outcome	TRUE	reported	EyqI6F	textfile
5	rs117645472	T	A	0.0123	0.0789	0.0878	0.369	8144	outcome	TRUE	reported	EyqI6F	textfile
6	rs138960575	G	A	0.9796	0.0168	0.0569	0.768	11337	outcome	TRUE	reported	EyqI6F	textfile
7	rs147706532	G	A	0.0382	0.067	0.0379	0.0771	11763	outcome	TRUE	reported	EyqI6F	textfile
8	rs1608554	G	A	0.6515	0.008	0.0138	0.562	11782	outcome	TRUE	reported	EyqI6F	textfile
9	rs189104742	T	A	0.9849	0.0187	0.0631	0.767	11778	outcome	TRUE	reported	EyqI6F	textfile
10	rs2527856	C	T	0.5891	0.0125	0.0138	0.365	11337	outcome	TRUE	reported	EyqI6F	textfile
11	rs2620728	G	C	0.5275	0.0073	0.0134	0.586	11337	outcome	TRUE	reported	EyqI6F	textfile
12	rs36216718	C	T	0.0559	0.0208	0.0309	0.501	11115	outcome	TRUE	reported	EyqI6F	textfile
13	rs4749761	T	A	0.0104	0.1108	0.1208	0.359	6862	outcome	TRUE	reported	EyqI6F	textfile
14	rs4812802	G	A	0.534	-0.0067	0.0137	0.625	11337	outcome	TRUE	reported	EyqI6F	textfile
15	rs541944924	C	T	0.0338	0.0587	0.0389	0.131	11129	outcome	TRUE	reported	EyqI6F	textfile
16	rs56115289	G	A	0.1294	-0.0308	0.0201	0.125	11784	outcome	TRUE	reported	EyqI6F	textfile
17	rs6017383	C	T	0.7633	-0.0036	0.016	0.822	11764	outcome	TRUE	reported	EyqI6F	textfile
18	rs62319741	C	T	0.9427	-0.0062	0.0282	0.826	11782	outcome	TRUE	reported	EyqI6F	textfile
19	rs7292320	G	A	0.2521	0.0014	0.0149	0.925	11778	outcome	TRUE	reported	EyqI6F	textfile
20	rs75492374	G	A	0.9904	-0.0906	0.0934	0.332	8188	outcome	TRUE	reported	EyqI6F	textfile
21	rs80212763	C	T	0.0201	-0.003	0.0502	0.952	11298	outcome	TRUE	reported	EyqI6F	textfile
