# Supplementary material for: Evidence supported by Mendelian randomization: impact on inflammatory factors in knee osteoarthritis
Source: Front Med (Lausanne). 2024 May 28;11:1382836. doi: 10.3389/fmed.2024.1382836 (PMC11165061; doi:10.3389/fmed.2024.1382836)
Supplement: Supplementary file 2 [file Data_Sheet_2.ZIP › KOA_ADA_TSMR/koa_5e6.csv]

	V1	chromosome	variant_id	base_pair_location	effect_allele	other_allele	N	effect_allele_frequency	T	SE_T	P_noSPA	beta	standard_error	p_value	CONVERGE
1	98725	1	rs528757747	23598619	A	G	455218	0.00192106	16.2101	2.94945	3.88544e-08	1.86339	0.399555	3.10624e-06	1
2	683780	1	rs186084483	194771445	A	G	454289	0.00338111	19.9863	3.85411	2.15199e-07	1.3455	0.292987	4.3828e-06	1
3	1073481	2	rs148304038	33364674	C	T	452034	0.0361931	62.9948	12.4325	4.04232e-07	0.407558	0.0826966	8.29267e-07	1
4	1073490	2	rs11680259	33365688	G	A	452622	0.0364322	64.3735	12.4843	2.51796e-07	0.413028	0.0824707	5.49468e-07	1
5	1073495	2	rs144855631	33366085	A	G	452987	0.0366335	64.3619	12.5196	2.73454e-07	0.410626	0.0822032	5.87597e-07	1
6	1073535	2	rs75394093	33372813	T	C	456348	0.0380411	61.8809	12.8	1.33516e-06	0.377691	0.0799128	2.28654e-06	1
7	1073836	2	rs145719816	33405864	A	G	455371	0.0377879	66.1329	12.7566	2.16942e-07	0.406393	0.0806638	4.70147e-07	1
8	1073856	2	rs11677677	33407473	C	T	455532	0.0383683	64.7439	12.8413	4.61084e-07	0.392626	0.0799167	8.97213e-07	1
9	1073863	2	rs11677784	33407764	C	T	454798	0.0375529	67.0753	12.7128	1.31875e-07	0.415034	0.0810867	3.08151e-07	1
10	1073864	2	rs11677785	33407766	C	T	453179	0.0392781	63.717	12.962	8.84753e-07	0.379238	0.0789836	1.57503e-06	1
11	1074086	2	rs143339839	33446433	G	A	455212	0.0389148	68.7193	12.9477	1.11168e-07	0.409915	0.0795838	2.59479e-07	1
12	1074121	2	rs11693247	33453028	A	T	455435	0.0397038	68.2497	13.0626	1.74311e-07	0.399985	0.0787414	3.77962e-07	1
13	1074149	2	rs112665739	33457575	T	C	455936	0.044038	65.5408	13.7442	1.85493e-06	0.346955	0.0741447	2.87666e-06	1
14	1074160	2	rs11678479	33459306	G	A	456348	0.0444562	65.5655	13.8104	2.05909e-06	0.343765	0.0737523	3.14561e-06	1
15	1074180	2	rs7591896	33462066	A	G	455643	0.044717	64.3924	13.8491	3.32605e-06	0.335733	0.0734414	4.84385e-06	1
16	1074224	2	rs115086255	33472709	A	G	455655	0.0425421	67.5212	13.5212	5.92293e-07	0.369324	0.0756703	1.05712e-06	1
17	1074236	2	rs114379628	33475782	C	T	455643	0.0431127	68.18	13.5951	5.30197e-07	0.368887	0.075267	9.53251e-07	1
18	1074237	2	rs115808776	33476081	T	C	455574	0.0431225	68.1605	13.5947	5.33792e-07	0.368801	0.0752678	9.59073e-07	1
19	1074244	2	rs138323940	33476768	C	T	454803	0.0427174	69.0687	13.5324	3.32609e-07	0.377167	0.0757355	6.35656e-07	1
20	1074273	2	rs56195754	33481714	C	T	455657	0.0431092	68.2319	13.5932	5.17901e-07	0.36927	0.0752831	9.33897e-07	1
21	1074321	2	rs114313548	33490948	G	T	455638	0.0431977	67.8649	13.6051	6.09511e-07	0.366639	0.0751778	1.07734e-06	1
22	1074356	2	rs114495391	33498072	G	A	455635	0.0433351	66.4445	13.6253	1.07966e-06	0.357902	0.0749347	1.78653e-06	1
23	1074360	2	rs11689160	33499080	A	G	455821	0.0426911	66.9	13.5437	7.8291e-07	0.364715	0.0754765	1.35051e-06	1
24	1074363	2	rs11689377	33499555	T	G	455834	0.0426844	66.9329	13.5434	7.72788e-07	0.364911	0.0754819	1.3354e-06	1
25	1074384	2	rs11682866	33502608	G	A	455884	0.0432643	66.6356	13.6211	9.97754e-07	0.359154	0.0749778	1.66664e-06	1
26	1074391	2	rs11694765	33504308	C	T	456055	0.0427931	67.2641	13.5638	7.08288e-07	0.36561	0.0753833	1.23451e-06	1
27	1074500	2	rs55782411	33524824	G	C	456094	0.0439273	68.7368	13.7215	5.45962e-07	0.365077	0.0745412	9.69904e-07	1
28	1074518	2	rs79318988	33528001	A	G	456068	0.0445317	66.6283	13.8252	1.44026e-06	0.348593	0.0737544	2.28533e-06	1
29	1074523	2	rs55958215	33528842	T	C	456076	0.0428624	70.0179	13.5749	2.49741e-07	0.379958	0.0755532	4.93008e-07	1
30	1074545	2	rs11694122	33532437	A	G	456155	0.0427815	68.3963	13.5626	4.5827e-07	0.371832	0.0754882	8.40604e-07	1
31	1074629	2	rs141011329	33551060	A	G	455972	0.044142	65.1856	13.7634	2.17824e-06	0.34411	0.073995	3.31205e-06	1
32	1074656	2	rs143997020	33556598	C	T	456130	0.0454289	67.5342	13.9416	1.27201e-06	0.347455	0.0731308	2.02269e-06	1
33	1074666	2	rs56240304	33558778	G	A	456216	0.044343	67.006	13.7969	1.19422e-06	0.352006	0.0739384	1.92831e-06	1
34	1074687	2	rs77969817	33562637	A	G	456116	0.0443385	66.2239	13.7945	1.58072e-06	0.34802	0.0738917	2.47884e-06	1
35	1074708	2	rs562919627	33566184	T	C	452079	0.0411831	68.3211	13.2524	2.53132e-07	0.389013	0.0774615	5.11296e-07	1
36	1074713	2	rs56386751	33566894	A	G	453799	0.0429419	66.6391	13.5488	8.7233e-07	0.363017	0.0754144	1.48211e-06	1
37	1074728	2	rs77019336	33569112	C	A	452598	0.0434138	64.6634	13.5856	1.93874e-06	0.35035	0.0750223	3.01288e-06	1
38	1409914	2	rs185064499	117214284	C	T	453345	0.00985673	35.0979	6.56644	9.03954e-08	0.813994	0.164143	7.0839e-07	1
39	1528949	2	rs577869128	145520052	G	T	456042	0.00114573	12.9084	2.24647	9.1325e-09	2.55784	0.550423	3.36734e-06	1
40	1988188	3	rs140144990	9652302	G	T	453180	0.0114359	34.2761	7.06262	1.21503e-06	0.687163	0.149776	4.47613e-06	1
41	2408065	3	rs190910193	109517042	T	C	443803	0.0140051	38.6571	7.67217	4.68921e-07	0.656739	0.137726	1.85641e-06	1
42	2721416	3	rs765629339	184117167	A	G	456065	0.0014669	15.3493	2.56529	2.18446e-09	2.33247	0.476373	9.76514e-07	1
43	2974687	4	rs71604079	37579105	A	G	454521	0.0162633	40.6272	8.40941	1.35743e-06	0.574494	0.124257	3.7742e-06	1
44	3015648	4	rs576715939	46364948	G	A	455351	0.00212473	17.1739	3.11554	3.54084e-08	1.7693	0.375692	2.48381e-06	1
45	3460099	4	rs7678653	152261703	G	A	455013	0.461542	-155.712	33.0706	2.49586e-06	-0.142376	0.0302591	2.53573e-06	1
46	3460108	4	rs4696079	152263830	A	C	454832	0.463033	-158.336	33.0717	1.68734e-06	-0.144766	0.030259	1.71638e-06	1
47	3460164	4	rs7435680	152278358	C	T	452920	0.463017	-154.331	33.0026	2.92049e-06	-0.141696	0.030321	2.96558e-06	1
48	3460166	4	rs2897618	152278707	A	T	452825	0.462977	-154.149	32.9988	2.99208e-06	-0.141561	0.0303244	3.03787e-06	1
49	3460210	4	rs4696256	152291432	G	A	445673	0.472351	-155.889	32.8015	2.00923e-06	-0.144887	0.0305068	2.041e-06	1
50	3460231	4	rs9968292	152297368	T	C	447867	0.460573	-150.657	32.8411	4.48691e-06	-0.139686	0.030465	4.53682e-06	1
51	3460243	4	rs4519779	152301185	G	A	447997	0.460556	-150.606	32.8447	4.5312e-06	-0.139609	0.0304618	4.5818e-06	1
52	4865280	6	rs551506125	90458234	A	C	455666	0.00207937	19.6525	3.04649	1.11207e-10	2.11748	0.39828	1.0575e-07	1
53	4865448	6	rs571798994	90505567	C	G	455822	0.00295729	20.5998	3.64902	1.64904e-08	1.54707	0.31662	1.02796e-06	1
54	4865458	6	rs140084423	90506972	T	C	455794	0.0029114	19.8414	3.61645	4.10143e-08	1.51707	0.318123	1.85306e-06	1
55	5019111	6	rs142407612	127210859	G	A	454933	0.00323454	20.7258	3.75759	3.47342e-08	1.46789	0.304721	1.4562e-06	1
56	5199406	6	rs183891870	168110029	G	A	453319	0.00548951	27.7087	4.89128	1.4709e-08	1.15817	0.228369	3.94745e-07	1
57	5385457	7	rs740304	31519481	T	C	430828	0.368016	-154.335	31.1705	7.37198e-07	-0.158845	0.0321273	7.64374e-07	1
58	5385460	7	rs740046	31520147	G	A	435001	0.366222	-156.24	31.2905	5.93875e-07	-0.159576	0.0320052	6.16648e-07	1
59	5385470	7	rs4720035	31521812	A	G	434543	0.386052	-145.455	31.5669	4.06906e-06	-0.14597	0.0317148	4.17272e-06	1
60	5385471	7	rs4720036	31521879	T	C	444433	0.19967	-123.064	26.2608	2.78298e-06	-0.17845	0.0382176	3.02217e-06	1
61	5385472	7	rs4720037	31521921	C	G	435834	0.388961	-152.129	31.6597	1.54642e-06	-0.151775	0.0316255	1.59357e-06	1
62	5385477	7	rs7787195	31522558	C	A	436319	0.389278	-149.501	31.6799	2.36885e-06	-0.148962	0.0316037	2.43571e-06	1
63	5385478	7	rs4401747	31522676	C	T	436315	0.389306	-149.586	31.6802	2.33846e-06	-0.149043	0.0316034	2.40463e-06	1
64	5385479	7	rs6462278	31522786	A	T	438050	0.389596	-151.385	31.7514	1.86231e-06	-0.150161	0.0315333	1.91699e-06	1
65	5385480	7	rs6415257	31522862	G	C	438092	0.389596	-151.398	31.7533	1.86124e-06	-0.150155	0.0315313	1.91592e-06	1
66	5385484	7	rs7788267	31523011	G	A	443210	0.274499	-135.463	29.2894	3.74592e-06	-0.157907	0.0342222	3.94662e-06	1
67	5385485	7	rs6462279	31523020	C	T	437989	0.389704	-150.608	31.7505	2.1009e-06	-0.149398	0.0315336	2.16115e-06	1
68	5385486	7	rs6955190	31523155	G	C	437951	0.389995	-150.623	31.7531	2.09997e-06	-0.149389	0.0315313	2.16063e-06	1
69	5385495	7	rs2079483	31525966	G	C	447364	0.273733	-135.276	29.4023	4.20742e-06	-0.15648	0.0340892	4.42599e-06	1
70	5385497	7	rs2097955	31526047	G	C	447453	0.273764	-135.401	29.4045	4.12918e-06	-0.156601	0.0340869	4.34465e-06	1
71	5385499	7	rs1003931	31526453	A	G	447550	0.273674	-135.034	29.405	4.38613e-06	-0.15617	0.0340855	4.61171e-06	1
72	5385530	7	rs6462281	31531327	T	C	454943	0.278726	-140.92	29.8099	2.27563e-06	-0.15858	0.0336301	2.41213e-06	1
73	5385536	7	rs13231381	31532567	G	A	455809	0.278187	-141.473	29.8214	2.09525e-06	-0.159081	0.0336191	2.22486e-06	1
74	5385539	7	rs7780078	31533455	C	G	456145	0.278311	-141.097	29.837	2.25714e-06	-0.158492	0.0336004	2.39391e-06	1
75	5385542	7	rs10951295	31534106	G	A	456348	0.278375	-141.373	29.8464	2.17241e-06	-0.158702	0.0335904	2.30541e-06	1
76	5385562	7	rs2391984	31539288	A	G	455837	0.278228	-142.499	29.8233	1.76939e-06	-0.160215	0.0336203	1.88466e-06	1
77	5385575	7	rs4723079	31540799	A	T	455676	0.278202	-142.359	29.8155	1.79992e-06	-0.160141	0.0336289	1.91677e-06	1
78	5385588	7	rs217142	31543461	A	G	455567	0.203269	-125.592	26.766	2.70255e-06	-0.175305	0.0374925	2.92899e-06	1
79	5385595	7	rs217143	31544278	T	A	455535	0.203208	-125.924	26.7627	2.53624e-06	-0.175811	0.0374988	2.75275e-06	1
80	5385652	7	rs217149	31552756	T	C	455726	0.203361	-123.257	26.7773	4.16334e-06	-0.171902	0.0374658	4.47015e-06	1
81	5385661	7	rs13221697	31555327	C	T	455768	0.278233	-141.934	29.8221	1.94218e-06	-0.159591	0.0336202	2.0657e-06	1
82	5385679	7	rs11978226	31557219	T	A	455824	0.278244	-142.669	29.8237	1.72054e-06	-0.160401	0.0336205	1.83367e-06	1
83	5385684	7	rs217153	31557430	T	C	455759	0.20339	-123.204	26.7801	4.21352e-06	-0.17179	0.0374614	4.52261e-06	1
84	5385685	7	rs217154	31557514	T	G	455755	0.203395	-123.222	26.7801	4.19958e-06	-0.171816	0.0374615	4.50808e-06	1
85	5385728	7	rs73083427	31567849	G	A	455365	0.203599	-123.448	26.7773	4.02307e-06	-0.172168	0.0374669	4.3234e-06	1
86	5385729	7	rs73083431	31567869	G	T	455771	0.203091	-122.966	26.7645	4.34068e-06	-0.171659	0.0374834	4.65872e-06	1
87	5385781	7	rs10249444	31574808	A	T	455760	0.203076	-122.905	26.7627	4.38179e-06	-0.171597	0.0374856	4.70189e-06	1
88	5385786	7	rs10253809	31576047	G	T	455754	0.203078	-122.905	26.7627	4.38156e-06	-0.171598	0.0374858	4.70172e-06	1
89	5385788	7	rs10235435	31576676	C	T	455618	0.203093	-122.984	26.7585	4.30521e-06	-0.171761	0.0374921	4.62161e-06	1
90	5385791	7	rs10081279	31577819	T	A	455640	0.203033	-122.711	26.7556	4.51076e-06	-0.171416	0.037495	4.83775e-06	1
91	5385797	7	rs10951296	31579408	A	G	455656	0.203059	-122.838	26.7582	4.4187e-06	-0.17156	0.0374918	4.74101e-06	1
92	5385808	7	rs10265869	31580748	G	A	455655	0.20306	-122.843	26.7582	4.41484e-06	-0.171567	0.0374919	4.73697e-06	1
93	5385859	7	rs10273510	31595213	T	C	455529	0.20311	-122.908	26.7555	4.35318e-06	-0.171694	0.0374963	4.67265e-06	1
94	5385865	7	rs73085457	31597052	A	G	455589	0.203081	-122.775	26.7558	4.45968e-06	-0.171504	0.0374952	4.78463e-06	1
95	5385867	7	rs73085458	31597697	T	C	455555	0.203086	-122.815	26.7556	4.42689e-06	-0.171563	0.0374958	4.75039e-06	1
96	5385869	7	rs28698618	31598062	A	T	455559	0.203085	-122.804	26.7556	4.43565e-06	-0.171547	0.0374957	4.75956e-06	1
97	5385888	7	rs10236306	31601491	C	T	455514	0.203053	-122.638	26.7533	4.56043e-06	-0.171346	0.0374983	4.89074e-06	1
98	5385925	7	rs67930674	31611758	T	G	429562	0.433515	-150.247	31.9838	2.6324e-06	-0.146874	0.0312986	2.69644e-06	1
99	5769445	7	rs7778682	127154042	G	A	455351	0.152574	110.715	23.9079	3.64063e-06	0.193698	0.0420318	4.05844e-06	1
100	5769449	7	rs7784284	127155188	A	G	455336	0.152639	111.14	23.9116	3.35253e-06	0.194381	0.0420283	3.74611e-06	1
101	5991166	8	rs12542104	10464307	A	G	454895	0.386368	149.098	32.3233	3.9748e-06	0.142705	0.0309687	4.06487e-06	1
102	5991170	8	rs55642448	10464755	T	C	455270	0.386564	149.917	32.3418	3.56255e-06	0.143325	0.0309513	3.64487e-06	1
103	6445482	8	rs189665646	116601488	C	A	455518	0.00174527	16.2439	2.77118	4.58032e-09	2.11525	0.434544	1.12876e-06	1
104	6806025	9	rs192366787	76639441	A	G	454878	0.0024556	19.108	3.28754	6.164e-09	1.76796	0.357632	7.672e-07	1
105	7160604	10	rs41291311	13240791	A	C	456348	0.00730583	29.3621	5.67611	2.30444e-07	0.911353	0.191454	1.9344e-06	1
106	7239183	10	rs56103030	29600867	A	G	451606	0.0180821	43.6303	8.80147	7.15283e-07	0.563221	0.118592	2.04176e-06	1
107	7748869	11	rs111623565	10806495	A	G	453389	0.00446747	25.9205	4.45055	5.74149e-09	1.30863	0.254623	2.7552e-07	1
108	7901484	11	rs139052167	44579112	A	C	452916	0.00489164	26.2511	4.63909	1.52549e-08	1.21978	0.242383	4.84282e-07	1
109	7901581	11	rs562777486	44599378	A	G	453690	0.00456259	23.5824	4.49139	1.51613e-07	1.16903	0.248007	2.43229e-06	1
110	7946937	11	rs12792833	58545318	T	G	452617	0.116088	98.1239	21.2458	3.8652e-06	0.217384	0.0473844	4.48231e-06	1
111	8005499	11	rs533913871	73501709	G	T	454385	0.00210724	16.6469	3.04369	4.51769e-08	1.79694	0.385176	3.08251e-06	1
112	8005500	11	rs555991890	73501715	C	A	454378	0.00202585	15.9849	2.98838	8.84308e-08	1.78994	0.391481	4.82564e-06	1
113	8496739	12	rs148504141	51759463	C	G	446423	0.00922891	30.7432	6.29446	1.03867e-06	0.775947	0.169631	4.77777e-06	1
114	8671331	12	rs111956618	95379491	C	A	449339	0.126268	-109.966	21.9115	5.20341e-07	-0.229043	0.0460146	6.43761e-07	1
115	10181518	16	rs185654427	60084632	C	G	455298	0.000915884	12.0237	1.99266	1.59954e-09	3.02811	0.641706	2.37181e-06	1
116	10221663	16	rs199905558	70513553	T	C	455435	0.00336052	20.1755	3.83069	1.38821e-07	1.37489	0.295613	3.30336e-06	1
117	10221890	16	rs145819762	70602219	G	A	456348	0.00284322	18.4517	3.52243	1.62022e-07	1.48714	0.324173	4.48593e-06	1
118	10460731	17	rs11655443	31019026	C	T	451081	0.0309301	53.8335	11.4745	2.71092e-06	0.408872	0.0893281	4.7125e-06	1
119	10660716	18	rs72859297	392838	A	G	456348	0.0422934	66.8426	13.3946	6.02942e-07	0.372559	0.0764047	1.08191e-06	1
120	10661055	18	rs16944492	435867	C	T	450689	0.0386652	64.0552	12.7432	4.9924e-07	0.394453	0.0805215	9.64594e-07	1
