# Supplementary material for: Evidence supported by Mendelian randomization: impact on inflammatory factors in knee osteoarthritis
Source: Front Med (Lausanne). 2024 May 28;11:1382836. doi: 10.3389/fmed.2024.1382836 (PMC11165061; doi:10.3389/fmed.2024.1382836)
Supplement: Supplementary file 2 [file Data_Sheet_2.ZIP › KOA_ADA_TSMR/koa_ada.MRresult.csv]

id.exposure	id.outcome	outcome	exposure	method	nsnp	b	se	pval	lo_ci	up_ci	or	or_lci95	or_uci95
0e6LAu	K1Rq21	outcome	exposure	MR Egger	14	-0.0519401785016553	0.0513112847953606	0.331391286207607	-0.152510296700562	0.0486299396972514	0.9493856588168	0.858550053678062	1.04983177778123
0e6LAu	K1Rq21	outcome	exposure	Weighted median	14	-0.034388646706372	0.0321542687666836	0.28484924338193	-0.0974110134890719	0.0286337200763279	0.966195922794807	0.907183065019828	1.02904760595912
0e6LAu	K1Rq21	outcome	exposure	Inverse variance weighted	14	-0.0200007773078521	0.0268149261398623	0.455738551571082	-0.0725580325419822	0.032556477926278	0.980197911390926	0.930011774146885	1.03309223840363
0e6LAu	K1Rq21	outcome	exposure	Simple mode	14	-0.0625149440231557	0.064141955085371	0.347529549003956	-0.188233175990483	0.0632032879441715	0.939399024307809	0.828421516702165	1.06524336835607
0e6LAu	K1Rq21	outcome	exposure	Weighted mode	14	-0.0756531343915247	0.0579603290561188	0.214435375626994	-0.189255379341518	0.0379491105584682	0.927137742988556	0.827575134112981	1.03867837377115
