# Supplementary material for: Evidence supported by Mendelian randomization: impact on inflammatory factors in knee osteoarthritis
Source: Front Med (Lausanne). 2024 May 28;11:1382836. doi: 10.3389/fmed.2024.1382836 (PMC11165061; doi:10.3389/fmed.2024.1382836)
Supplement: Supplementary file 2 [file Data_Sheet_2.ZIP › KOA_ADA_TSMR/koa_ada_merged_data.csv]

	SNP	other_allele	effect_allele	effect_allele_frequency	beta	standard_error	p_value	n
1	rs111623565	G	A	0.007	-0.1324	0.0902	0.142	10795
2	rs111956618	C	A	0.8667	-0.0275	0.0176	0.118	14287
3	rs11655443	C	T	0.9653	-0.0282	0.0341	0.408	14736
4	rs12792833	G	T	0.1109	-0.0137	0.0213	0.52	12792
5	rs140144990	G	T	0.9857	0.1022	0.0565	0.0705	14288
6	rs143339839	G	A	0.9661	0.0143	0.0336	0.67	14732
7	rs148504141	G	C	0.0146	0.0522	0.0584	0.371	14288
8	rs16944492	C	T	0.933	0.0482	0.0258	0.0617	14288
9	rs4696079	C	A	0.4707	0.0066	0.0119	0.579	14287
10	rs55642448	C	T	0.4145	0.0157	0.0121	0.194	14287
11	rs56103030	G	A	0.0203	-0.0111	0.0472	0.814	13235
12	rs71604079	G	A	0.0151	0.114	0.0528	0.0308	14288
13	rs740046	G	A	0.648	0.012	0.0121	0.321	14735
14	rs7784284	G	A	0.1599	-0.0061	0.0176	0.729	11775
