# Supplementary material for: Evidence supported by Mendelian randomization: impact on inflammatory factors in knee osteoarthritis
Source: Front Med (Lausanne). 2024 May 28;11:1382836. doi: 10.3389/fmed.2024.1382836 (PMC11165061; doi:10.3389/fmed.2024.1382836)
Supplement: Supplementary file 2 [file Data_Sheet_2.ZIP › KOA_TNF_TSMR/koa_5e6_clumped_online.csv]

	SNP	effect_allele.exposure	other_allele.exposure	ncase.exposure	eaf.exposure	beta.exposure	se.exposure	pval.exposure	exposure	mr_keep.exposure	pval_origin.exposure	id.exposure	data_source.exposure
11	rs143339839	G	A	455212	0.0389148	0.409915	0.0795838	2.59479e-07	exposure	TRUE	reported	1izd0a	textfile
40	rs140144990	G	T	453180	0.0114359	0.687163	0.149776	4.47613e-06	exposure	TRUE	reported	1izd0a	textfile
43	rs71604079	A	G	454521	0.0162633	0.574494	0.124257	3.7742e-06	exposure	TRUE	reported	1izd0a	textfile
46	rs4696079	A	C	454832	0.463033	-0.144766	0.030259	1.71638e-06	exposure	TRUE	reported	1izd0a	textfile
58	rs740046	G	A	435001	0.366222	-0.159576	0.0320052	6.16648e-07	exposure	TRUE	reported	1izd0a	textfile
100	rs7784284	A	G	455336	0.152639	0.194381	0.0420283	3.74611e-06	exposure	TRUE	reported	1izd0a	textfile
102	rs55642448	T	C	455270	0.386564	0.143325	0.0309513	3.64487e-06	exposure	TRUE	reported	1izd0a	textfile
106	rs56103030	A	G	451606	0.0180821	0.563221	0.118592	2.04176e-06	exposure	TRUE	reported	1izd0a	textfile
107	rs111623565	A	G	453389	0.00446747	1.30863	0.254623	2.7552e-07	exposure	TRUE	reported	1izd0a	textfile
110	rs12792833	T	G	452617	0.116088	0.217384	0.0473844	4.48231e-06	exposure	TRUE	reported	1izd0a	textfile
113	rs148504141	C	G	446423	0.00922891	0.775947	0.169631	4.77777e-06	exposure	TRUE	reported	1izd0a	textfile
114	rs111956618	C	A	449339	0.126268	-0.229043	0.0460146	6.43761e-07	exposure	TRUE	reported	1izd0a	textfile
118	rs11655443	C	T	451081	0.0309301	0.408872	0.0893281	4.7125e-06	exposure	TRUE	reported	1izd0a	textfile
120	rs16944492	C	T	450689	0.0386652	0.394453	0.0805215	9.64594e-07	exposure	TRUE	reported	1izd0a	textfile
