# Supplementary material for: Evidence supported by Mendelian randomization: impact on inflammatory factors in knee osteoarthritis
Source: Front Med (Lausanne). 2024 May 28;11:1382836. doi: 10.3389/fmed.2024.1382836 (PMC11165061; doi:10.3389/fmed.2024.1382836)
Supplement: Supplementary file 2 [file Data_Sheet_2.ZIP › KOA_TNF_TSMR/koa_tnf.MRresult.csv]

id.exposure	id.outcome	outcome	exposure	method	nsnp	b	se	pval	lo_ci	up_ci	or	or_lci95	or_uci95
1izd0a	4DY1dY	outcome	exposure	MR Egger	14	-0.0712462218742038	0.0461767251046014	0.148803635832779	-0.161752603079223	0.019260159330815	0.931232574067483	0.850651627103412	1.01944683272666
1izd0a	4DY1dY	outcome	exposure	Weighted median	14	-0.00985822235825056	0.0336676960196006	0.76966774097188	-0.0758469065566678	0.0561304618401667	0.990190210630728	0.92695810690551	1.05773566887729
1izd0a	4DY1dY	outcome	exposure	Inverse variance weighted	14	-0.0110788018336626	0.0241051445867415	0.645801054522463	-0.058324885223676	0.0361672815563508	0.988982342082616	0.94334341930848	1.03682927439957
1izd0a	4DY1dY	outcome	exposure	Simple mode	14	-0.0213322635565645	0.0594442096061893	0.725459421111105	-0.137842914384695	0.0951783872715665	0.978893659840082	0.871235539567913	1.09985503776665
1izd0a	4DY1dY	outcome	exposure	Weighted mode	14	-0.0187518867779552	0.0568352806039618	0.746706042297659	-0.13014903676172	0.09264526320581	0.981422836019058	0.87796457217268	1.0970724942535
