# Supplementary material for: Evidence supported by Mendelian randomization: impact on inflammatory factors in knee osteoarthritis
Source: Front Med (Lausanne). 2024 May 28;11:1382836. doi: 10.3389/fmed.2024.1382836 (PMC11165061; doi:10.3389/fmed.2024.1382836)
Supplement: Supplementary file 2 [file Data_Sheet_2.ZIP › KOA_TNF_TSMR/koa_tnf.table.heterogeneity.csv]

id.exposure	id.outcome	outcome	exposure	method	Q	Q_df	Q_pval
1izd0a	4DY1dY	outcome	exposure	MR Egger	5.12308137130052	12	0.953741001242506
1izd0a	4DY1dY	outcome	exposure	Inverse variance weighted	7.45678681364091	13	0.877104147592283
