# Supplementary material for: Evidence supported by Mendelian randomization: impact on inflammatory factors in knee osteoarthritis
Source: Front Med (Lausanne). 2024 May 28;11:1382836. doi: 10.3389/fmed.2024.1382836 (PMC11165061; doi:10.3389/fmed.2024.1382836)
Supplement: Supplementary file 2 [file Data_Sheet_2.ZIP › KOA_TNF_TSMR/koa_tnf_SNP_harmonised.csv]

	SNP	effect_allele.exposure	other_allele.exposure	effect_allele.outcome	other_allele.outcome	beta.exposure	beta.outcome	eaf.exposure	eaf.outcome	remove	palindromic	ambiguous	id.outcome	se.outcome	pval.outcome	ncase.outcome	outcome	mr_keep.outcome	pval_origin.outcome	data_source.outcome	ncase.exposure	se.exposure	pval.exposure	exposure	mr_keep.exposure	pval_origin.exposure	id.exposure	data_source.exposure	action	mr_keep	samplesize.outcome
1	rs111623565	A	G	A	G	1.30863	-0.0216	0.00446747	0.0065	FALSE	FALSE	FALSE	4DY1dY	0.1105	0.845	7844	outcome	TRUE	reported	textfile	453389	0.254623	2.7552e-07	exposure	TRUE	reported	1izd0a	textfile	2	TRUE	NA
2	rs111956618	C	A	C	A	-0.229043	0.0112	0.126268	0.1366	FALSE	FALSE	FALSE	4DY1dY	0.0197	0.57	11336	outcome	TRUE	reported	textfile	449339	0.0460146	6.43761e-07	exposure	TRUE	reported	1izd0a	textfile	2	TRUE	NA
3	rs11655443	C	T	C	T	0.408872	0.0054	0.0309301	0.0359	FALSE	FALSE	FALSE	4DY1dY	0.0376	0.886	11785	outcome	TRUE	reported	textfile	451081	0.0893281	4.7125e-06	exposure	TRUE	reported	1izd0a	textfile	2	TRUE	NA
4	rs12792833	T	G	T	G	0.217384	-0.0074	0.116088	0.116	FALSE	FALSE	FALSE	4DY1dY	0.0234	0.752	9841	outcome	TRUE	reported	textfile	452617	0.0473844	4.48231e-06	exposure	TRUE	reported	1izd0a	textfile	2	TRUE	NA
5	rs140144990	G	T	G	T	0.687163	-0.0578	0.0114359	0.0145999999999999	FALSE	FALSE	FALSE	4DY1dY	0.0632	0.36	11337	outcome	TRUE	reported	textfile	453180	0.149776	4.47613e-06	exposure	TRUE	reported	1izd0a	textfile	2	TRUE	NA
6	rs143339839	G	A	G	A	0.409915	-0.0145	0.0389148	0.0354	FALSE	FALSE	FALSE	4DY1dY	0.0376	0.7	11781	outcome	TRUE	reported	textfile	455212	0.0795838	2.59479e-07	exposure	TRUE	reported	1izd0a	textfile	2	TRUE	NA
7	rs148504141	C	G	C	G	0.775947	0.0029	0.00922891	0.0147	FALSE	TRUE	FALSE	4DY1dY	0.0658	0.965	11337	outcome	TRUE	reported	textfile	446423	0.169631	4.77777e-06	exposure	TRUE	reported	1izd0a	textfile	2	TRUE	NA
8	rs16944492	C	T	C	T	0.394453	-0.0524	0.0386652	0.0655	FALSE	FALSE	FALSE	4DY1dY	0.0297	0.0777	11337	outcome	TRUE	reported	textfile	450689	0.0805215	9.64594e-07	exposure	TRUE	reported	1izd0a	textfile	2	TRUE	NA
9	rs4696079	A	C	A	C	-0.144766	-0.0066	0.463033	0.4653	FALSE	FALSE	FALSE	4DY1dY	0.0134	0.622	11336	outcome	TRUE	reported	textfile	454832	0.030259	1.71638e-06	exposure	TRUE	reported	1izd0a	textfile	2	TRUE	NA
10	rs55642448	T	C	T	C	0.143325	0.0074	0.386564	0.4126	FALSE	FALSE	FALSE	4DY1dY	0.0137	0.589	11336	outcome	TRUE	reported	textfile	455270	0.0309513	3.64487e-06	exposure	TRUE	reported	1izd0a	textfile	2	TRUE	NA
11	rs56103030	A	G	A	G	0.563221	-0.038	0.0180821	0.0217	FALSE	FALSE	FALSE	4DY1dY	0.0518	0.463	10284	outcome	TRUE	reported	textfile	451606	0.118592	2.04176e-06	exposure	TRUE	reported	1izd0a	textfile	2	TRUE	NA
12	rs71604079	A	G	A	G	0.574494	0.0312	0.0162633	0.0145	FALSE	FALSE	FALSE	4DY1dY	0.0613	0.611	11337	outcome	TRUE	reported	textfile	454521	0.124257	3.7742e-06	exposure	TRUE	reported	1izd0a	textfile	2	TRUE	NA
13	rs740046	G	A	G	A	-0.159576	-0.0159	0.366222	0.3511	FALSE	FALSE	FALSE	4DY1dY	0.0137	0.246	11784	outcome	TRUE	reported	textfile	435001	0.0320052	6.16648e-07	exposure	TRUE	reported	1izd0a	textfile	2	TRUE	NA
14	rs7784284	A	G	A	G	0.194381	0.0113	0.152639	0.1599	FALSE	FALSE	FALSE	4DY1dY	0.0177	0.523	11775	outcome	TRUE	reported	textfile	455336	0.0420283	3.74611e-06	exposure	TRUE	reported	1izd0a	textfile	2	TRUE	NA
