# Supplementary material for: Evidence supported by Mendelian randomization: impact on inflammatory factors in knee osteoarthritis
Source: Front Med (Lausanne). 2024 May 28;11:1382836. doi: 10.3389/fmed.2024.1382836 (PMC11165061; doi:10.3389/fmed.2024.1382836)
Supplement: Supplementary file 2 [file Data_Sheet_2.ZIP › KOA_TNF_TSMR/koa_tnf_merged_data.csv]

	SNP	other_allele	effect_allele	effect_allele_frequency	beta	standard_error	p_value	n
1	rs111623565	G	A	0.0065	-0.0216	0.1105	0.845	7844
2	rs111956618	C	A	0.8634	-0.0112	0.0197	0.57	11336
3	rs11655443	C	T	0.9641	-0.0054	0.0376	0.886	11785
4	rs12792833	G	T	0.116	-0.0074	0.0234	0.752	9841
5	rs140144990	G	T	0.9854	0.0578	0.0632	0.36	11337
6	rs143339839	G	A	0.9646	0.0145	0.0376	0.7	11781
7	rs148504141	G	C	0.0147	0.0029	0.0658	0.965	11337
8	rs16944492	C	T	0.9345	0.0524	0.0297	0.0777	11337
9	rs4696079	C	A	0.4653	-0.0066	0.0134	0.622	11336
10	rs55642448	C	T	0.4126	0.0074	0.0137	0.589	11336
11	rs56103030	G	A	0.0217	-0.038	0.0518	0.463	10284
12	rs71604079	G	A	0.0145	0.0312	0.0613	0.611	11337
13	rs740046	G	A	0.6489	0.0159	0.0137	0.246	11784
14	rs7784284	G	A	0.1599	0.0113	0.0177	0.523	11775
