# Supplementary material for: Evidence supported by Mendelian randomization: impact on inflammatory factors in knee osteoarthritis
Source: Front Med (Lausanne). 2024 May 28;11:1382836. doi: 10.3389/fmed.2024.1382836 (PMC11165061; doi:10.3389/fmed.2024.1382836)
Supplement: Supplementary file 2 [file Data_Sheet_2.ZIP › KOA_TNF_TSMR/preMR_koa_tnf_outcome.csv]

	SNP	other_allele.outcome	effect_allele.outcome	eaf.outcome	beta.outcome	se.outcome	pval.outcome	ncase.outcome	outcome	mr_keep.outcome	pval_origin.outcome	id.outcome	data_source.outcome
1	rs111623565	G	A	0.0065	-0.0216	0.1105	0.845	7844	outcome	TRUE	reported	4DY1dY	textfile
2	rs111956618	C	A	0.8634	-0.0112	0.0197	0.57	11336	outcome	TRUE	reported	4DY1dY	textfile
3	rs11655443	C	T	0.9641	-0.0054	0.0376	0.886	11785	outcome	TRUE	reported	4DY1dY	textfile
4	rs12792833	G	T	0.116	-0.0074	0.0234	0.752	9841	outcome	TRUE	reported	4DY1dY	textfile
5	rs140144990	G	T	0.9854	0.0578	0.0632	0.36	11337	outcome	TRUE	reported	4DY1dY	textfile
6	rs143339839	G	A	0.9646	0.0145	0.0376	0.7	11781	outcome	TRUE	reported	4DY1dY	textfile
7	rs148504141	G	C	0.0147	0.0029	0.0658	0.965	11337	outcome	TRUE	reported	4DY1dY	textfile
8	rs16944492	C	T	0.9345	0.0524	0.0297	0.0777	11337	outcome	TRUE	reported	4DY1dY	textfile
9	rs4696079	C	A	0.4653	-0.0066	0.0134	0.622	11336	outcome	TRUE	reported	4DY1dY	textfile
10	rs55642448	C	T	0.4126	0.0074	0.0137	0.589	11336	outcome	TRUE	reported	4DY1dY	textfile
11	rs56103030	G	A	0.0217	-0.038	0.0518	0.463	10284	outcome	TRUE	reported	4DY1dY	textfile
12	rs71604079	G	A	0.0145	0.0312	0.0613	0.611	11337	outcome	TRUE	reported	4DY1dY	textfile
13	rs740046	G	A	0.6489	0.0159	0.0137	0.246	11784	outcome	TRUE	reported	4DY1dY	textfile
14	rs7784284	G	A	0.1599	0.0113	0.0177	0.523	11775	outcome	TRUE	reported	4DY1dY	textfile
