# Supplementary material for: Evidence supported by Mendelian randomization: impact on inflammatory factors in knee osteoarthritis
Source: Front Med (Lausanne). 2024 May 28;11:1382836. doi: 10.3389/fmed.2024.1382836 (PMC11165061; doi:10.3389/fmed.2024.1382836)
Supplement: Supplementary file 2 [file Data_Sheet_2.ZIP › TNF_CSF_TSMR/tnf_5e6.csv]

	chromosome	base_pair_location	effect_allele	other_allele	beta	standard_error	effect_allele_frequency	p_value	variant_id	rsid	n
1	1	7451498	A	G	-0.4507	0.0968	0.0095	3.22e-06	1_7451498_A_G	rs115252936	8100
2	1	19974157	A	G	1.38	0.2943	0.0015	2.74e-06	1_19974157_A_G	rs112044925	6862
3	1	22899008	T	G	-0.4392	0.0948	0.0262	3.61e-06	1_22899008_T_G	rs192134450	6826
4	1	161709503	CT	C	0.0953	0.0198	0.211	1.49e-06	1_161709503_CT_C	rs35626520	7942
5	1	224236475	CA	C	0.0844	0.0175	0.3535	1.42e-06	1_224236475_CA_C	rs574008110	7943
6	2	86202272	G	GATCCCA	0.0746	0.0161	0.4428	3.59e-06	2_86202272_G_GATCCCA	rs70953974	7943
7	2	86297826	CCG	C	0.0818	0.0161	0.481	3.76e-07	2_86297826_CCG_C	rs113852190	7943
8	2	86307128	A	G	-0.0649	0.013	0.478	5.97e-07	2_86307128_A_G	rs12328100	11784
9	2	86378043	A	ATT	-0.07	0.0152	0.5079	4.12e-06	2_86378043_A_ATT	rs35901635	8389
10	2	86398985	A	ATTTT	0.0717	0.0152	0.4996	2.39e-06	2_86398985_A_ATTTT	rs10659146	8384
11	2	86429731	CTTAT	C	-0.0691	0.0151	0.5024	4.74e-06	2_86429731_CTTAT_C	rs111706137	8388
12	2	86432538	G	GCT	-0.0694	0.0151	0.5023	4.31e-06	2_86432538_G_GCT	rs34552877	8390
13	2	117952874	A	G	0.1177	0.0252	0.917	3e-06	2_117952874_A_G	rs333866	11337
14	2	117953084	A	T	0.1223	0.0254	0.9185	1.47e-06	2_117953084_A_T	rs333865	11337
15	2	117953560	T	G	0.1354	0.0271	0.9125	5.84e-07	2_117953560_T_G	rs440309	9453
16	2	117971552	A	T	-0.1105	0.0241	0.0904	4.54e-06	2_117971552_A_T	rs333850	11337
17	2	117991812	A	T	0.1289	0.0254	0.9163	3.88e-07	2_117991812_A_T	rs333835	11337
18	2	117991861	T	C	-0.1147	0.0242	0.0929	2.14e-06	2_117991861_T_C	rs333834	11337
19	2	118327465	A	C	-0.3419	0.0703	0.0125	1.15e-06	2_118327465_A_C	rs111339624	11337
20	3	108099780	T	C	0.0674	0.0135	0.4514	5.96e-07	3_108099780_T_C	rs7621032	11337
21	4	107261088	C	G	0.9223	0.2016	0.9962	4.76e-06	4_107261088_C_G	rs535538522	6942
22	4	126954768	T	C	0.246	0.0472	0.0296	1.87e-07	4_126954768_T_C	rs537908127	9243
23	4	146655350	A	G	0.1432	0.0309	0.0504	3.58e-06	4_146655350_A_G	rs9308195	11770
24	4	146657215	A	C	0.15	0.0311	0.0494	1.41e-06	4_146657215_A_C	rs6537370	11770
25	4	146657317	A	G	0.151	0.031	0.0495	1.11e-06	4_146657317_A_G	rs6537371	11770
26	4	146658520	T	C	-0.1517	0.031	0.9506	9.9e-07	4_146658520_T_C	rs4835254	11770
27	4	146686561	A	C	-0.1419	0.0306	0.9496	3.53e-06	4_146686561_A_C	rs4348115	11770
28	4	146687237	A	G	-0.1407	0.0308	0.9507	4.92e-06	4_146687237_A_G	rs10020778	11770
29	4	146689780	T	C	-0.1407	0.0308	0.9507	4.92e-06	4_146689780_T_C	rs7672621	11771
30	4	146691143	A	G	0.1415	0.0307	0.0493	4.04e-06	4_146691143_A_G	rs10023166	11771
31	4	146698362	T	C	0.1403	0.0307	0.0492	4.88e-06	4_146698362_T_C	rs6835987	11771
32	4	146698777	T	C	0.1402	0.0307	0.0494	4.95e-06	4_146698777_T_C	rs6537377	11765
33	4	146702844	A	G	0.1419	0.0306	0.0497	3.53e-06	4_146702844_A_G	rs11943804	11765
34	4	146709972	A	G	-0.1442	0.0312	0.9495	3.8e-06	4_146709972_A_G	rs7686983	11337
35	4	146713382	T	C	-0.1422	0.0307	0.9503	3.62e-06	4_146713382_T_C	rs6836085	11761
36	4	146725972	T	C	0.1432	0.0313	0.0504	4.76e-06	4_146725972_T_C	rs1567220	11337
37	4	146733067	T	C	0.1703	0.0357	0.0474	1.84e-06	4_146733067_T_C	rs532365265	9246
38	4	146733068	C	G	-0.1684	0.0363	0.9545	3.5e-06	4_146733068_C_G	rs552153054	9246
39	5	158612691	C	G	-0.3426	0.0746	0.0109	4.38e-06	5_158612691_C_G	rs138815057	10850
40	5	158688807	A	G	-0.3458	0.0713	0.0124	1.24e-06	5_158688807_A_G	rs138041503	10850
41	5	158787872	A	G	-0.3326	0.0682	0.0133	1.08e-06	5_158787872_A_G	rs140267706	10850
42	5	158795166	A	G	-0.3229	0.0685	0.013	2.43e-06	5_158795166_A_G	rs181928152	10850
43	6	44325149	T	C	0.1175	0.0255	0.078	4.07e-06	6_44325149_T_C	rs867063	11337
44	6	50636682	T	C	-0.9009	0.1957	0.0029	4.15e-06	6_50636682_T_C	rs150276417	8144
45	6	126763757	T	C	0.2564	0.0547	0.9804	2.77e-06	6_126763757_T_C	rs140628391	10850
46	6	126932205	A	G	-0.2495	0.054	0.02	3.83e-06	6_126932205_A_G	rs142252069	10850
47	6	126935028	C	G	0.2515	0.0542	0.9799	3.48e-06	6_126935028_C_G	rs138382087	10850
48	6	127029711	A	G	-0.3085	0.0659	0.0165	2.85e-06	6_127029711_A_G	rs182110721	8966
49	6	127463809	T	C	0.2488	0.0539	0.9806	3.91e-06	6_127463809_T_C	rs11751860	10850
50	6	127470696	CAT	C	0.2979	0.0607	0.9796	9.21e-07	6_127470696_CAT_C	rs571581819	7456
51	6	127494091	A	G	0.2512	0.0533	0.9796	2.44e-06	6_127494091_A_G	rs138684734	10850
52	7	80365289	A	G	-0.3062	0.0629	0.0173	1.13e-06	7_80365289_A_G	rs117427219	10850
53	7	94889817	C	G	0.8017	0.1685	0.9959	1.96e-06	7_94889817_C_G	rs188875898	7308
54	7	141255992	T	C	0.5942	0.1165	0.0052	3.39e-07	7_141255992_T_C	rs181628505	7844
55	7	150136479	C	G	-0.0644	0.0141	0.6553	4.94e-06	7_150136479_C_G	rs7777466	11337
56	7	150140762	T	C	-0.0606	0.0131	0.5366	3.73e-06	7_150140762_T_C	rs7806921	11778
57	8	136662225	A	G	-0.298	0.0646	0.9824	3.97e-06	8_136662225_A_G	rs148560093	9984
58	8	140387824	T	C	0.3743	0.0791	0.012	2.22e-06	8_140387824_T_C	rs187207093	8290
59	8	140516645	T	C	-0.347	0.0656	0.9867	1.23e-07	8_140516645_T_C	rs190785829	11298
60	10	11469516	A	G	-0.1207	0.0247	0.0885	1.03e-06	10_11469516_A_G	rs12354434	11337
61	10	11472715	T	C	0.1154	0.0243	0.9102	2.04e-06	10_11472715_T_C	rs11257089	11337
62	10	37029326	A	G	-0.6149	0.1245	0.9943	7.85e-07	10_37029326_A_G	rs148473929	7844
63	10	73528448	A	C	0.4306	0.0931	0.0072	3.74e-06	10_73528448_A_C	rs147852745	9648
64	10	106907980	A	G	0.0652	0.0142	0.7149	4.4e-06	10_106907980_A_G	rs11192339	11781
65	10	106909970	A	G	-0.0653	0.0142	0.2861	4.25e-06	10_106909970_A_G	rs1377015	11782
66	11	44470994	T	TTTTG	0.0951	0.0207	0.1896	4.34e-06	11_44470994_T_TTTTG	rs10675812	7943
67	12	50798083	A	G	-0.3653	0.0754	0.9888	1.27e-06	12_50798083_A_G	rs183353492	10206
68	12	50824101	T	C	0.3405	0.066	0.0132	2.48e-07	12_50824101_T_C	rs141295666	11337
69	12	50835758	A	G	0.3262	0.0658	0.0131	7.14e-07	12_50835758_A_G	rs74593630	11337
70	12	51024399	A	G	-0.3327	0.0695	0.9881	1.69e-06	12_51024399_A_G	rs186007943	10850
71	12	51121413	A	G	-0.326	0.068	0.9874	1.63e-06	12_51121413_A_G	rs74689988	10850
72	13	20771603	T	TA	-0.0883	0.0187	0.3095	2.34e-06	13_20771603_T_TA	rs71074267	7943
73	13	75787010	T	C	-0.2983	0.0622	0.0182	1.62e-06	13_75787010_T_C	rs9593048	8975
74	13	114999705	C	G	0.5401	0.1183	0.9942	4.98e-06	13_114999705_C_G	rs17290888	7646
75	14	31008492	T	C	-0.3766	0.0801	0.0107	2.58e-06	14_31008492_T_C	rs146977126	9497
76	15	98409431	CT	C	-0.3487	0.0753	0.0147	3.64e-06	15_98409431_CT_C	rs201738671	7943
77	17	10368444	T	C	-0.1299	0.0282	0.9369	4.1e-06	17_10368444_T_C	rs2874358	11337
78	17	10371668	A	C	0.1302	0.0282	0.0628	3.89e-06	17_10371668_A_C	rs11656907	11337
79	17	10373687	A	G	0.1295	0.0276	0.0617	2.71e-06	17_10373687_A_G	rs11650104	11779
80	17	10380939	C	G	0.1296	0.0276	0.0614	2.66e-06	17_10380939_C_G	rs4791991	11775
81	17	10415040	A	T	0.1305	0.0285	0.0614	4.67e-06	17_10415040_A_T	rs4791997	11337
82	17	10415840	A	G	0.1303	0.0285	0.0614	4.83e-06	17_10415840_A_G	rs2007027	11337
83	17	10503315	A	T	-0.1367	0.0287	0.9384	1.91e-06	17_10503315_A_T	rs1266162	11337
84	17	10503956	A	T	0.1372	0.0288	0.0615	1.9e-06	17_10503956_A_T	rs1266163	11337
85	17	10505354	A	G	-0.1371	0.0288	0.9383	1.93e-06	17_10505354_A_G	rs1006727	11337
86	17	10526900	T	C	0.1436	0.0312	0.048	4.17e-06	17_10526900_T_C	rs77884633	11772
87	17	15740146	T	C	-0.0836	0.0183	0.344	4.92e-06	17_15740146_T_C	rs9913313	7957
88	19	33635043	T	C	0.1146	0.0242	0.0921	2.18e-06	19_33635043_T_C	rs11666137	10276
89	19	33635097	C	G	-0.1127	0.0226	0.8939	6.14e-07	19_33635097_C_G	rs12975019	10278
90	19	33636895	A	G	-0.096	0.0204	0.8861	2.53e-06	19_33636895_A_G	rs71335801	11785
91	19	33636919	T	C	0.0971	0.0203	0.1138	1.72e-06	19_33636919_T_C	rs17833557	11785
92	19	33638539	A	T	0.0978	0.0203	0.1149	1.45e-06	19_33638539_A_T	rs7249216	11780
93	19	33638641	T	C	-0.098	0.0203	0.885	1.38e-06	19_33638641_T_C	rs35863323	11784
94	19	33638804	T	G	-0.0975	0.0204	0.8863	1.76e-06	19_33638804_T_G	rs11667560	11783
95	19	33639079	T	C	-0.0943	0.0203	0.8837	3.4e-06	19_33639079_T_C	rs12986226	11783
96	20	2931738	C	G	0.51	0.1077	0.0088	2.19e-06	20_2931738_C_G	rs6138961	7308
97	22	45929427	A	C	-0.0806	0.0175	0.8292	4.11e-06	22_45929427_A_C	rs79513756	11784
98	22	45932279	T	C	0.0826	0.0177	0.1679	3.06e-06	22_45932279_T_C	rs9614693	11763
