# Supplementary material for: Evidence supported by Mendelian randomization: impact on inflammatory factors in knee osteoarthritis
Source: Front Med (Lausanne). 2024 May 28;11:1382836. doi: 10.3389/fmed.2024.1382836 (PMC11165061; doi:10.3389/fmed.2024.1382836)
Supplement: Supplementary file 2 [file Data_Sheet_2.ZIP › TNF_CSF_TSMR/tnf_5e6_clumped_online.csv]

	effect_allele.exposure	other_allele.exposure	beta.exposure	se.exposure	eaf.exposure	pval.exposure	SNP	ncase.exposure	exposure	mr_keep.exposure	pval_origin.exposure	id.exposure	data_source.exposure
8	A	G	-0.0649	0.013	0.478	5.97e-07	rs12328100	11784	exposure	TRUE	reported	CfCun1	textfile
17	A	T	0.1289	0.0254	0.9163	3.88e-07	rs333835	11337	exposure	TRUE	reported	CfCun1	textfile
20	T	C	0.0674	0.0135	0.4514	5.96e-07	rs7621032	11337	exposure	TRUE	reported	CfCun1	textfile
22	T	C	0.246	0.0472	0.0296	1.87e-07	rs537908127	9243	exposure	TRUE	reported	CfCun1	textfile
26	T	C	-0.1517	0.031	0.9506	9.9e-07	rs4835254	11770	exposure	TRUE	reported	CfCun1	textfile
43	T	C	0.1175	0.0255	0.078	4.07e-06	rs867063	11337	exposure	TRUE	reported	CfCun1	textfile
51	A	G	0.2512	0.0533	0.9796	2.44e-06	rs138684734	10850	exposure	TRUE	reported	CfCun1	textfile
52	A	G	-0.3062	0.0629	0.0173	1.13e-06	rs117427219	10850	exposure	TRUE	reported	CfCun1	textfile
56	T	C	-0.0606	0.0131	0.5366	3.73e-06	rs7806921	11778	exposure	TRUE	reported	CfCun1	textfile
57	A	G	-0.298	0.0646	0.9824	3.97e-06	rs148560093	9984	exposure	TRUE	reported	CfCun1	textfile
60	A	G	-0.1207	0.0247	0.0885	1.03e-06	rs12354434	11337	exposure	TRUE	reported	CfCun1	textfile
65	A	G	-0.0653	0.0142	0.2861	4.25e-06	rs1377015	11782	exposure	TRUE	reported	CfCun1	textfile
68	T	C	0.3405	0.066	0.0132	2.48e-07	rs141295666	11337	exposure	TRUE	reported	CfCun1	textfile
84	A	T	0.1372	0.0288	0.0615	1.9e-06	rs1266163	11337	exposure	TRUE	reported	CfCun1	textfile
87	T	C	-0.0836	0.0183	0.344	4.92e-06	rs9913313	7957	exposure	TRUE	reported	CfCun1	textfile
89	C	G	-0.1127	0.0226	0.8939	6.14e-07	rs12975019	10278	exposure	TRUE	reported	CfCun1	textfile
96	C	G	0.51	0.1077	0.0088	2.19e-06	rs6138961	7308	exposure	TRUE	reported	CfCun1	textfile
98	T	C	0.0826	0.0177	0.1679	3.06e-06	rs9614693	11763	exposure	TRUE	reported	CfCun1	textfile
