# Supplementary material for: Evidence supported by Mendelian randomization: impact on inflammatory factors in knee osteoarthritis
Source: Front Med (Lausanne). 2024 May 28;11:1382836. doi: 10.3389/fmed.2024.1382836 (PMC11165061; doi:10.3389/fmed.2024.1382836)
Supplement: Supplementary file 2 [file Data_Sheet_2.ZIP › TNF_CSF_TSMR/tnf_csf.MRresult.csv]

id.exposure	id.outcome	outcome	exposure	method	nsnp	b	se	pval	lo_ci	up_ci	or	or_lci95	or_uci95
CfCun1	eUlOpz	outcome	exposure	MR Egger	18	0.0887042942289303	0.0844632854740144	0.309225673569874	-0.0768437453001379	0.254252333757998	1.09275747385383	0.926034539551311	1.28949714687962
CfCun1	eUlOpz	outcome	exposure	Weighted median	18	0.123143042782901	0.057824020688974	0.0332032102141698	0.00980796223251229	0.236478123333291	1.1310461973724	1.00985621792841	1.26677984239659
CfCun1	eUlOpz	outcome	exposure	Inverse variance weighted	18	0.0671856677864274	0.0421808272677447	0.111204819814184	-0.0154887536583522	0.149860089231207	1.06949403033087	0.984630580181367	1.16167170097711
CfCun1	eUlOpz	outcome	exposure	Simple mode	18	0.141984723916118	0.105491796532222	0.196000550487633	-0.0647791972870382	0.348748645119274	1.15255904181392	0.937274393260044	1.41729290207811
CfCun1	eUlOpz	outcome	exposure	Weighted mode	18	0.141984723916118	0.100915512706773	0.177456775363754	-0.055809680989158	0.339779128821393	1.15255904181392	0.945719107088878	1.4046373124004
