# Supplementary material for: Evidence supported by Mendelian randomization: impact on inflammatory factors in knee osteoarthritis
Source: Front Med (Lausanne). 2024 May 28;11:1382836. doi: 10.3389/fmed.2024.1382836 (PMC11165061; doi:10.3389/fmed.2024.1382836)
Supplement: Supplementary file 2 [file Data_Sheet_2.ZIP › TNF_CSF_TSMR/tnf_csf.table.heterogeneity.csv]

id.exposure	id.outcome	outcome	exposure	method	Q	Q_df	Q_pval
CfCun1	eUlOpz	outcome	exposure	MR Egger	16.1693004221123	16	0.441208597557235
CfCun1	eUlOpz	outcome	exposure	Inverse variance weighted	16.2569974116706	17	0.505694716428307
