# Supplementary material for: Evidence supported by Mendelian randomization: impact on inflammatory factors in knee osteoarthritis
Source: Front Med (Lausanne). 2024 May 28;11:1382836. doi: 10.3389/fmed.2024.1382836 (PMC11165061; doi:10.3389/fmed.2024.1382836)
Supplement: Supplementary file 2 [file Data_Sheet_2.ZIP › TNF_CSF_TSMR/tnf_csf_MR.SNP.csv]

SNP	effect_allele.exposure	other_allele.exposure	effect_allele.outcome	other_allele.outcome	beta.exposure	beta.outcome	eaf.exposure	eaf.outcome	remove	palindromic	ambiguous	id.outcome	se.outcome	pval.outcome	ncase.outcome	outcome	mr_keep.outcome	pval_origin.outcome	data_source.outcome	se.exposure	pval.exposure	ncase.exposure	exposure	mr_keep.exposure	pval_origin.exposure	id.exposure	data_source.exposure	action	mr_keep	samplesize.outcome
rs117427219	A	G	A	G	-0.3062	-0.055	0.0173	0.0164	FALSE	FALSE	FALSE	eUlOpz	0.0566	0.331	13799	outcome	TRUE	reported	textfile	0.0629	1.13e-06	10850	exposure	TRUE	reported	CfCun1	textfile	2	TRUE	NA
rs12328100	A	G	A	G	-0.0649	-0.0172	0.478	0.4702	FALSE	FALSE	FALSE	eUlOpz	0.0113	0.128	14733	outcome	TRUE	reported	textfile	0.013	5.97e-07	11784	exposure	TRUE	reported	CfCun1	textfile	2	TRUE	NA
rs12354434	A	G	A	G	-0.1207	-0.0179	0.0885	0.0878	FALSE	FALSE	FALSE	eUlOpz	0.0221	0.418	14286	outcome	TRUE	reported	textfile	0.0247	1.03e-06	11337	exposure	TRUE	reported	CfCun1	textfile	2	TRUE	NA
rs1266163	A	T	A	T	0.1372	-0.0505	0.0615	0.0591	FALSE	TRUE	FALSE	eUlOpz	0.0256	0.0485	14286	outcome	TRUE	reported	textfile	0.0288	1.9e-06	11337	exposure	TRUE	reported	CfCun1	textfile	2	TRUE	NA
rs12975019	C	G	C	G	-0.1127	-0.0104	0.8939	0.8932	FALSE	TRUE	FALSE	eUlOpz	0.0194	0.592	13227	outcome	TRUE	reported	textfile	0.0226	6.14e-07	10278	exposure	TRUE	reported	CfCun1	textfile	2	TRUE	NA
rs1377015	A	G	A	G	-0.0653	0.0133	0.2861	0.2776	FALSE	FALSE	FALSE	eUlOpz	0.0125	0.287	14731	outcome	TRUE	reported	textfile	0.0142	4.25e-06	11782	exposure	TRUE	reported	CfCun1	textfile	2	TRUE	NA
rs138684734	A	G	A	G	0.2512	0.0341	0.9796	0.9809	FALSE	FALSE	FALSE	eUlOpz	0.0489	0.486	13799	outcome	TRUE	reported	textfile	0.0533	2.44e-06	10850	exposure	TRUE	reported	CfCun1	textfile	2	TRUE	NA
rs141295666	T	C	T	C	0.3405	0.0128	0.0132	0.0128	FALSE	FALSE	FALSE	eUlOpz	0.0605	0.832	14286	outcome	TRUE	reported	textfile	0.066	2.48e-07	11337	exposure	TRUE	reported	CfCun1	textfile	2	TRUE	NA
rs148560093	A	G	A	G	-0.298	0.0201	0.9824	0.9835	FALSE	FALSE	FALSE	eUlOpz	0.0605	0.74	12933	outcome	TRUE	reported	textfile	0.0646	3.97e-06	9984	exposure	TRUE	reported	CfCun1	textfile	2	TRUE	NA
rs333835	A	T	A	T	0.1289	0.0282	0.9163	0.9167	FALSE	TRUE	FALSE	eUlOpz	0.0223	0.206	14286	outcome	TRUE	reported	textfile	0.0254	3.88e-07	11337	exposure	TRUE	reported	CfCun1	textfile	2	TRUE	NA
rs4835254	T	C	T	C	-0.1517	-0.0169	0.9506	0.9526	FALSE	FALSE	FALSE	eUlOpz	0.0274	0.537	14719	outcome	TRUE	reported	textfile	0.031	9.9e-07	11770	exposure	TRUE	reported	CfCun1	textfile	2	TRUE	NA
rs537908127	T	C	T	C	0.246	0.0306	0.0296	0.0285	FALSE	FALSE	FALSE	eUlOpz	0.041	0.455	12194	outcome	TRUE	reported	textfile	0.0472	1.87e-07	9243	exposure	TRUE	reported	CfCun1	textfile	2	TRUE	NA
rs6138961	C	G	C	G	0.51	0.0776	0.0088	0.016	FALSE	TRUE	FALSE	eUlOpz	0.069	0.261	10258	outcome	TRUE	reported	textfile	0.1077	2.19e-06	7308	exposure	TRUE	reported	CfCun1	textfile	2	TRUE	NA
rs7621032	T	C	T	C	0.0674	-0.0038	0.4514	0.4404	FALSE	FALSE	FALSE	eUlOpz	0.0119	0.749	14286	outcome	TRUE	reported	textfile	0.0135	5.96e-07	11337	exposure	TRUE	reported	CfCun1	textfile	2	TRUE	NA
rs7806921	T	C	T	C	-0.0606	-0.0093	0.5366	0.5384	FALSE	FALSE	FALSE	eUlOpz	0.0114	0.415	14727	outcome	TRUE	reported	textfile	0.0131	3.73e-06	11778	exposure	TRUE	reported	CfCun1	textfile	2	TRUE	NA
rs867063	T	C	T	C	0.1175	-0.0183	0.078	0.0755	FALSE	FALSE	FALSE	eUlOpz	0.0227	0.42	14286	outcome	TRUE	reported	textfile	0.0255	4.07e-06	11337	exposure	TRUE	reported	CfCun1	textfile	2	TRUE	NA
rs9614693	T	C	T	C	0.0826	-0.0079	0.1679	0.1583	FALSE	FALSE	FALSE	eUlOpz	0.0158	0.617	14712	outcome	TRUE	reported	textfile	0.0177	3.06e-06	11763	exposure	TRUE	reported	CfCun1	textfile	2	TRUE	NA
rs9913313	T	C	T	C	-0.0836	-0.029	0.344	0.3278	FALSE	FALSE	FALSE	eUlOpz	0.0156	0.063	10908	outcome	TRUE	reported	textfile	0.0183	4.92e-06	7957	exposure	TRUE	reported	CfCun1	textfile	2	TRUE	NA
