# Supplementary material for: Evidence supported by Mendelian randomization: impact on inflammatory factors in knee osteoarthritis
Source: Front Med (Lausanne). 2024 May 28;11:1382836. doi: 10.3389/fmed.2024.1382836 (PMC11165061; doi:10.3389/fmed.2024.1382836)
Supplement: Supplementary file 2 [file Data_Sheet_2.ZIP › TNF_CSF_TSMR/tnf_csf_merged_data.csv]

	SNP	other_allele	effect_allele	effect_allele_frequency	beta	standard_error	p_value	n
1	rs117427219	G	A	0.0164	-0.055	0.0566	0.331	13799
2	rs12328100	G	A	0.4702	-0.0172	0.0113	0.128	14733
3	rs12354434	G	A	0.0878	-0.0179	0.0221	0.418	14286
4	rs1266163	T	A	0.0591	-0.0505	0.0256	0.0485	14286
5	rs12975019	G	C	0.8932	-0.0104	0.0194	0.592	13227
6	rs1377015	G	A	0.2776	0.0133	0.0125	0.287	14731
7	rs138684734	G	A	0.9809	0.0341	0.0489	0.486	13799
8	rs141295666	C	T	0.0128	0.0128	0.0605	0.832	14286
9	rs148560093	G	A	0.9835	0.0201	0.0605	0.74	12933
10	rs333835	T	A	0.9167	0.0282	0.0223	0.206	14286
11	rs4835254	C	T	0.9526	-0.0169	0.0274	0.537	14719
12	rs537908127	C	T	0.0285	0.0306	0.041	0.455	12194
13	rs6138961	G	C	0.016	0.0776	0.069	0.261	10258
14	rs7621032	C	T	0.4404	-0.0038	0.0119	0.749	14286
15	rs7806921	C	T	0.5384	-0.0093	0.0114	0.415	14727
16	rs867063	C	T	0.0755	-0.0183	0.0227	0.42	14286
17	rs9614693	C	T	0.1583	-0.0079	0.0158	0.617	14712
18	rs9913313	C	T	0.3278	-0.029	0.0156	0.063	10908
